# Supplementary material for: A Hybrid Method Based on Extreme Learning Machine and Wavelet Transform Denoising for Stock Prediction
Source: Entropy (Basel). 2021 Apr 9;23(4):440. doi: 10.3390/e23040440 (PMC8070264; doi:10.3390/e23040440)
Supplement: Supplementary file 1 [file entropy-23-00440-s001.zip]

Archive with 415 entries (413 files):
- 400_results_statistics_ELM_D_ELM/
- 400_results_statistics_ELM_D_ELM/All_stocks_running_AUC_ELM_D_ELM.xlsx
- 400_results_statistics_ELM_D_ELM/All_stocks_running_Acc_ELM_D_ELM.xlsx
- 400_results_statistics_ELM_D_ELM/All_stocks_running_F1_ELM_D_ELM.xlsx
- 400_results_statistics_ELM_D_ELM/All_stocks_running_P_ELM_D_ELM.xlsx
- 400_results_statistics_ELM_D_ELM/All_stocks_running_R_ELM_D_ELM.xlsx
- 400_results_statistics_ELM_D_ELM/~$choose_some_stocks_to_paper_comparison_classificatrion_algorithms.xlsx
- 400_results_statistics_different_models/
- 400_results_statistics_different_models/000001_metrics_different_models.xlsx
- 400_results_statistics_different_models/000005_metrics_different_models.xlsx
- 400_results_statistics_different_models/000007_metrics_different_models.xlsx
- 400_results_statistics_different_models/000012_metrics_different_models.xlsx
- 400_results_statistics_different_models/000014_metrics_different_models.xlsx
- 400_results_statistics_different_models/000025_metrics_different_models.xlsx
- 400_results_statistics_different_models/000026_metrics_different_models.xlsx
- 400_results_statistics_different_models/000031_metrics_different_models.xlsx
- 400_results_statistics_different_models/000032_metrics_different_models.xlsx
- 400_results_statistics_different_models/000048_metrics_different_models.xlsx
- 400_results_statistics_different_models/000050_metrics_different_models.xlsx
- 400_results_statistics_different_models/000055_metrics_different_models.xlsx
- 400_results_statistics_different_models/000056_metrics_different_models.xlsx
- 400_results_statistics_different_models/000061_metrics_different_models.xlsx
- 400_results_statistics_different_models/000065_metrics_different_models.xlsx
- 400_results_statistics_different_models/000068_metrics_different_models.xlsx
- 400_results_statistics_different_models/000090_metrics_different_models.xlsx
- 400_results_statistics_different_models/000150_metrics_different_models.xlsx
- 400_results_statistics_different_models/000151_metrics_different_models.xlsx
- 400_results_statistics_different_models/000155_metrics_different_models.xlsx
- 400_results_statistics_different_models/000158_metrics_different_models.xlsx
- 400_results_statistics_different_models/000402_metrics_different_models.xlsx
- 400_results_statistics_different_models/000404_metrics_different_models.xlsx
- 400_results_statistics_different_models/000411_metrics_different_models.xlsx
- 400_results_statistics_different_models/000420_metrics_different_models.xlsx
- 400_results_statistics_different_models/000422_metrics_different_models.xlsx
- 400_results_statistics_different_models/000430_metrics_different_models.xlsx
- 400_results_statistics_different_models/000507_metrics_different_models.xlsx
- 400_results_statistics_different_models/000509_metrics_different_models.xlsx
- 400_results_statistics_different_models/000519_metrics_different_models.xlsx
- 400_results_statistics_different_models/000520_metrics_different_models.xlsx
- 400_results_statistics_different_models/000523_metrics_different_models.xlsx
- 400_results_statistics_different_models/000524_metrics_different_models.xlsx
- 400_results_statistics_different_models/000526_metrics_different_models.xlsx
- 400_results_statistics_different_models/000530_metrics_different_models.xlsx
- 400_results_statistics_different_models/000531_metrics_different_models.xlsx
- 400_results_statistics_different_models/000532_metrics_different_models.xlsx
- 400_results_statistics_different_models/000533_metrics_different_models.xlsx
- 400_results_statistics_different_models/000534_metrics_different_models.xlsx
- 400_results_statistics_different_models/000537_metrics_different_models.xlsx
- 400_results_statistics_different_models/000540_metrics_different_models.xlsx
- 400_results_statistics_different_models/000544_metrics_different_models.xlsx
- 400_results_statistics_different_models/000545_metrics_different_models.xlsx
- 400_results_statistics_different_models/000551_metrics_different_models.xlsx
- 400_results_statistics_different_models/000552_metrics_different_models.xlsx
- 400_results_statistics_different_models/000553_metrics_different_models.xlsx
- 400_results_statistics_different_models/000554_metrics_different_models.xlsx
- 400_results_statistics_different_models/000558_metrics_different_models.xlsx
- 400_results_statistics_different_models/000559_metrics_different_models.xlsx
- 400_results_statistics_different_models/000561_metrics_different_models.xlsx
- 400_results_statistics_different_models/000566_metrics_different_models.xlsx
- 400_results_statistics_different_models/000567_metrics_different_models.xlsx
- 400_results_statistics_different_models/000568_metrics_different_models.xlsx
- 400_results_statistics_different_models/000571_metrics_different_models.xlsx
- 400_results_statistics_different_models/000573_metrics_different_models.xlsx
- 400_results_statistics_different_models/000586_metrics_different_models.xlsx
- 400_results_statistics_different_models/000587_metrics_different_models.xlsx
- 400_results_statistics_different_models/000591_metrics_different_models.xlsx
- 400_results_statistics_different_models/000593_metrics_different_models.xlsx
- 400_results_statistics_different_models/000595_metrics_different_models.xlsx
- 400_results_statistics_different_models/000598_metrics_different_models.xlsx
- 400_results_statistics_different_models/000600_metrics_different_models.xlsx
- 400_results_statistics_different_models/000601_metrics_different_models.xlsx
- 400_results_statistics_different_models/000603_metrics_different_models.xlsx
- 400_results_statistics_different_models/000609_metrics_different_models.xlsx
- 400_results_statistics_different_models/000610_metrics_different_models.xlsx
- 400_results_statistics_different_models/000611_metrics_different_models.xlsx
- 400_results_statistics_different_models/000613_metrics_different_models.xlsx
- 400_results_statistics_different_models/000615_metrics_different_models.xlsx
- 400_results_statistics_different_models/000629_metrics_different_models.xlsx
- 400_results_statistics_different_models/000632_metrics_different_models.xlsx
- 400_results_statistics_different_models/000639_metrics_different_models.xlsx
- 400_results_statistics_different_models/000650_metrics_different_models.xlsx
- 400_results_statistics_different_models/000652_metrics_different_models.xlsx
- 400_results_statistics_different_models/000659_metrics_different_models.xlsx
- 400_results_statistics_different_models/000663_metrics_different_models.xlsx
- 400_results_statistics_different_models/000665_metrics_different_models.xlsx
- 400_results_statistics_different_models/000666_metrics_different_models.xlsx
- 400_results_statistics_different_models/000667_metrics_different_models.xlsx
- 400_results_statistics_different_models/000669_metrics_different_models.xlsx
- 400_results_statistics_different_models/000673_metrics_different_models.xlsx
- 400_results_statistics_different_models/000680_metrics_different_models.xlsx
- 400_results_statistics_different_models/000682_metrics_different_models.xlsx
- 400_results_statistics_different_models/000683_metrics_different_models.xlsx
- 400_results_statistics_different_models/000691_metrics_different_models.xlsx
- 400_results_statistics_different_models/000698_metrics_different_models.xlsx
- 400_results_statistics_different_models/000700_metrics_different_models.xlsx
- 400_results_statistics_different_models/000701_metrics_different_models.xlsx
- 400_results_statistics_different_models/000702_metrics_different_models.xlsx
- 400_results_statistics_different_models/000707_metrics_different_models.xlsx
- 400_results_statistics_different_models/000708_metrics_different_models.xlsx
- 400_results_statistics_different_models/000716_metrics_different_models.xlsx
- 400_results_statistics_different_models/000717_metrics_different_models.xlsx
- 400_results_statistics_different_models/000720_metrics_different_models.xlsx
- 400_results_statistics_different_models/000722_metrics_different_models.xlsx
- 400_results_statistics_different_models/000723_metrics_different_models.xlsx
- 400_results_statistics_different_models/000725_metrics_different_models.xlsx
- 400_results_statistics_different_models/000727_metrics_different_models.xlsx
- 400_results_statistics_different_models/000728_metrics_different_models.xlsx
- 400_results_statistics_different_models/000738_metrics_different_models.xlsx
- 400_results_statistics_different_models/000752_metrics_different_models.xlsx
- 400_results_statistics_different_models/000758_metrics_different_models.xlsx
- 400_results_statistics_different_models/000766_metrics_different_models.xlsx
- 400_results_statistics_different_models/000768_metrics_different_models.xlsx
- 400_results_statistics_different_models/000779_metrics_different_models.xlsx
- 400_results_statistics_different_models/000782_metrics_different_models.xlsx
- 400_results_statistics_different_models/000783_metrics_different_models.xlsx
- 400_results_statistics_different_models/000785_metrics_different_models.xlsx
- 400_results_statistics_different_models/000788_metrics_different_models.xlsx
- 400_results_statistics_different_models/000789_metrics_different_models.xlsx
- 400_results_statistics_different_models/000791_metrics_different_models.xlsx
- 400_results_statistics_different_models/000793_metrics_different_models.xlsx
- 400_results_statistics_different_models/000795_metrics_different_models.xlsx
- 400_results_statistics_different_models/000800_metrics_different_models.xlsx
- 400_results_statistics_different_models/000807_metrics_different_models.xlsx
- 400_results_statistics_different_models/000810_metrics_different_models.xlsx
- 400_results_statistics_different_models/000811_metrics_different_models.xlsx
- 400_results_statistics_different_models/000813_metrics_different_models.xlsx
- 400_results_statistics_different_models/000816_metrics_different_models.xlsx
- 400_results_statistics_different_models/000822_metrics_different_models.xlsx
- 400_results_statistics_different_models/000823_metrics_different_models.xlsx
- 400_results_statistics_different_models/000825_metrics_different_models.xlsx
- 400_results_statistics_different_models/000835_metrics_different_models.xlsx
- 400_results_statistics_different_models/000836_metrics_different_models.xlsx
- 400_results_statistics_different_models/000837_metrics_different_models.xlsx
- 400_results_statistics_different_models/000848_metrics_different_models.xlsx
- 400_results_statistics_different_models/000850_metrics_different_models.xlsx
- 400_results_statistics_different_models/000851_metrics_different_models.xlsx
- 400_results_statistics_different_models/000859_metrics_different_models.xlsx
- 400_results_statistics_different_models/000862_metrics_different_models.xlsx
- 400_results_statistics_different_models/000868_metrics_different_models.xlsx
- 400_results_statistics_different_models/000877_metrics_different_models.xlsx
- 400_results_statistics_different_models/000878_metrics_different_models.xlsx
- 400_results_statistics_different_models/000880_metrics_different_models.xlsx
- 400_results_statistics_different_models/000881_metrics_different_models.xlsx
- 400_results_statistics_different_models/000882_metrics_different_models.xlsx
- 400_results_statistics_different_models/000885_metrics_different_models.xlsx
- 400_results_statistics_different_models/000886_metrics_different_models.xlsx
- 400_results_statistics_different_models/000889_metrics_different_models.xlsx
- 400_results_statistics_different_models/000890_metrics_different_models.xlsx
- 400_results_statistics_different_models/000897_metrics_different_models.xlsx
- 400_results_statistics_different_models/000898_metrics_different_models.xlsx
- 400_results_statistics_different_models/000899_metrics_different_models.xlsx
- 400_results_statistics_different_models/000903_metrics_different_models.xlsx
- 400_results_statistics_different_models/000905_metrics_different_models.xlsx
- 400_results_statistics_different_models/000906_metrics_different_models.xlsx
- 400_results_statistics_different_models/000908_metrics_different_models.xlsx
- 400_results_statistics_different_models/000912_metrics_different_models.xlsx
- 400_results_statistics_different_models/000925_metrics_different_models.xlsx
- 400_results_statistics_different_models/000927_metrics_different_models.xlsx
- 400_results_statistics_different_models/000931_metrics_different_models.xlsx
- 400_results_statistics_different_models/000933_metrics_different_models.xlsx
- 400_results_statistics_different_models/000936_metrics_different_models.xlsx
- 400_results_statistics_different_models/000938_metrics_different_models.xlsx
- 400_results_statistics_different_models/000948_metrics_different_models.xlsx
- 400_results_statistics_different_models/000949_metrics_different_models.xlsx
- 400_results_statistics_different_models/000960_metrics_different_models.xlsx
- 400_results_statistics_different_models/000962_metrics_different_models.xlsx
- 400_results_statistics_different_models/000968_metrics_different_models.xlsx
- 400_results_statistics_different_models/000969_metrics_different_models.xlsx
- 400_results_statistics_different_models/000970_metrics_different_models.xlsx
- 400_results_statistics_different_models/000971_metrics_different_models.xlsx
- 400_results_statistics_different_models/000973_metrics_different_models.xlsx
- 400_results_statistics_different_models/000980_metrics_different_models.xlsx
- 400_results_statistics_different_models/000989_metrics_different_models.xlsx
- 400_results_statistics_different_models/000990_metrics_different_models.xlsx
- 400_results_statistics_different_models/000997_metrics_different_models.xlsx
- 400_results_statistics_different_models/000999_metrics_different_models.xlsx
- 400_results_statistics_different_models/001872_metrics_different_models.xlsx
- 400_results_statistics_different_models/001896_metrics_different_models.xlsx
- 400_results_statistics_different_models/600010_metrics_different_models.xlsx
- 400_results_statistics_different_models/600016_metrics_different_models.xlsx
- 400_results_statistics_different_models/600028_metrics_different_models.xlsx
- 400_results_statistics_different_models/600037_metrics_different_models.xlsx
- 400_results_statistics_different_models/600039_metrics_different_models.xlsx
- 400_results_statistics_different_models/600058_metrics_different_models.xlsx
- 400_results_statistics_different_models/600061_metrics_different_models.xlsx
- 400_results_statistics_different_models/600063_metrics_different_models.xlsx
- 400_results_statistics_different_models/600067_metrics_different_models.xlsx
- 400_results_statistics_different_models/600068_metrics_different_models.xlsx
- 400_results_statistics_different_models/600071_metrics_different_models.xlsx
- 400_results_statistics_different_models/600072_metrics_different_models.xlsx
- 400_results_statistics_different_models/600078_metrics_different_models.xlsx
- 400_results_statistics_different_models/600080_metrics_different_models.xlsx
- 400_results_statistics_different_models/600081_metrics_different_models.xlsx
- 400_results_statistics_different_models/600082_metrics_different_models.xlsx
- 400_results_statistics_different_models/600083_metrics_different_models.xlsx
- 400_results_statistics_different_models/600086_metrics_different_models.xlsx
- 400_results_statistics_different_models/600091_metrics_different_models.xlsx
- 400_results_statistics_different_models/600095_metrics_different_models.xlsx
- 400_results_statistics_different_models/600099_metrics_different_models.xlsx
- 400_results_statistics_different_models/600108_metrics_different_models.xlsx
- 400_results_statistics_different_models/600109_metrics_different_models.xlsx
- 400_results_statistics_different_models/600111_metrics_different_models.xlsx
- 400_results_statistics_different_models/600112_metrics_different_models.xlsx
- 400_results_statistics_different_models/600113_metrics_different_models.xlsx
- 400_results_statistics_different_models/600115_metrics_different_models.xlsx
- 400_results_statistics_different_models/600116_metrics_different_models.xlsx
- 400_results_statistics_different_models/600118_metrics_different_models.xlsx
- 400_results_statistics_different_models/600125_metrics_different_models.xlsx
- 400_results_statistics_different_models/600126_metrics_different_models.xlsx
- 400_results_statistics_different_models/600127_metrics_different_models.xlsx
- 400_results_statistics_different_models/600129_metrics_different_models.xlsx
- 400_results_statistics_different_models/600130_metrics_different_models.xlsx
- 400_results_statistics_different_models/600135_metrics_different_models.xlsx
- 400_results_statistics_different_models/600137_metrics_different_models.xlsx
- 400_results_statistics_different_models/600139_metrics_different_models.xlsx
- 400_results_statistics_different_models/600157_metrics_different_models.xlsx
- 400_results_statistics_different_models/600158_metrics_different_models.xlsx
- 400_results_statistics_different_models/600161_metrics_different_models.xlsx
- 400_results_statistics_different_models/600162_metrics_different_models.xlsx
- 400_results_statistics_different_models/600167_metrics_different_models.xlsx
- 400_results_statistics_different_models/600168_metrics_different_models.xlsx
- 400_results_statistics_different_models/600170_metrics_different_models.xlsx
- 400_results_statistics_different_models/600172_metrics_different_models.xlsx
- 400_results_statistics_different_models/600178_metrics_different_models.xlsx
- 400_results_statistics_different_models/600179_metrics_different_models.xlsx
- 400_results_statistics_different_models/600180_metrics_different_models.xlsx
- 400_results_statistics_different_models/600184_metrics_different_models.xlsx
- 400_results_statistics_different_models/600186_metrics_different_models.xlsx
- 400_results_statistics_different_models/600189_metrics_different_models.xlsx
- 400_results_statistics_different_models/600190_metrics_different_models.xlsx
- 400_results_statistics_different_models/600191_metrics_different_models.xlsx
- 400_results_statistics_different_models/600192_metrics_different_models.xlsx
- 400_results_statistics_different_models/600195_metrics_different_models.xlsx
- 400_results_statistics_different_models/600200_metrics_different_models.xlsx
- 400_results_statistics_different_models/600202_metrics_different_models.xlsx
- 400_results_statistics_different_models/600207_metrics_different_models.xlsx
- 400_results_statistics_different_models/600208_metrics_different_models.xlsx
- 400_results_statistics_different_models/600209_metrics_different_models.xlsx
- 400_results_statistics_different_models/600210_metrics_different_models.xlsx
- 400_results_statistics_different_models/600213_metrics_different_models.xlsx
- 400_results_statistics_different_models/600218_metrics_different_models.xlsx
- 400_results_statistics_different_models/600220_metrics_different_models.xlsx
- 400_results_statistics_different_models/600221_metrics_different_models.xlsx
- 400_results_statistics_different_models/600223_metrics_different_models.xlsx
- 400_results_statistics_different_models/600231_metrics_different_models.xlsx
- 400_results_statistics_different_models/600233_metrics_different_models.xlsx
- 400_results_statistics_different_models/600235_metrics_different_models.xlsx
- 400_results_statistics_different_models/600236_metrics_different_models.xlsx
- 400_results_statistics_different_models/600238_metrics_different_models.xlsx
- 400_results_statistics_different_models/600242_metrics_different_models.xlsx
- 400_results_statistics_different_models/600249_metrics_different_models.xlsx
- 400_results_statistics_different_models/600252_metrics_different_models.xlsx
- 400_results_statistics_different_models/600260_metrics_different_models.xlsx
- 400_results_statistics_different_models/600261_metrics_different_models.xlsx
- 400_results_statistics_different_models/600262_metrics_different_models.xlsx
- 400_results_statistics_different_models/600266_metrics_different_models.xlsx
- 400_results_statistics_different_models/600269_metrics_different_models.xlsx
- 400_results_statistics_different_models/600272_metrics_different_models.xlsx
- 400_results_statistics_different_models/600277_metrics_different_models.xlsx
- 400_results_statistics_different_models/600279_metrics_different_models.xlsx
- 400_results_statistics_different_models/600280_metrics_different_models.xlsx
- 400_results_statistics_different_models/600288_metrics_different_models.xlsx
- 400_results_statistics_different_models/600289_metrics_different_models.xlsx
- 400_results_statistics_different_models/600290_metrics_different_models.xlsx
- 400_results_statistics_different_models/600292_metrics_different_models.xlsx
- 400_results_statistics_different_models/600299_metrics_different_models.xlsx
- 400_results_statistics_different_models/600300_metrics_different_models.xlsx
- 400_results_statistics_different_models/600301_metrics_different_models.xlsx
- 400_results_statistics_different_models/600302_metrics_different_models.xlsx
- 400_results_statistics_different_models/600305_metrics_different_models.xlsx
- 400_results_statistics_different_models/600306_metrics_different_models.xlsx
- 400_results_statistics_different_models/600310_metrics_different_models.xlsx
- 400_results_statistics_different_models/600311_metrics_different_models.xlsx
- 400_results_statistics_different_models/600321_metrics_different_models.xlsx
- 400_results_statistics_different_models/600326_metrics_different_models.xlsx
- 400_results_statistics_different_models/600330_metrics_different_models.xlsx
- 400_results_statistics_different_models/600331_metrics_different_models.xlsx
- 400_results_statistics_different_models/600333_metrics_different_models.xlsx
- 400_results_statistics_different_models/600338_metrics_different_models.xlsx
- 400_results_statistics_different_models/600339_metrics_different_models.xlsx
- 400_results_statistics_different_models/600352_metrics_different_models.xlsx
- 400_results_statistics_different_models/600360_metrics_different_models.xlsx
- 400_results_statistics_different_models/600361_metrics_different_models.xlsx
- 400_results_statistics_different_models/600362_metrics_different_models.xlsx
- 400_results_statistics_different_models/600365_metrics_different_models.xlsx
- 400_results_statistics_different_models/600369_metrics_different_models.xlsx
- 400_results_statistics_different_models/600371_metrics_different_models.xlsx
- 400_results_statistics_different_models/600376_metrics_different_models.xlsx
- 400_results_statistics_different_models/600382_metrics_different_models.xlsx
- 400_results_statistics_different_models/600385_metrics_different_models.xlsx
- 400_results_statistics_different_models/600386_metrics_different_models.xlsx
- 400_results_statistics_different_models/600388_metrics_different_models.xlsx
- 400_results_statistics_different_models/600390_metrics_different_models.xlsx
- 400_results_statistics_different_models/600395_metrics_different_models.xlsx
- 400_results_statistics_different_models/600398_metrics_different_models.xlsx
- 400_results_statistics_different_models/600400_metrics_different_models.xlsx
- 400_results_statistics_different_models/600408_metrics_different_models.xlsx
- 400_results_statistics_different_models/600415_metrics_different_models.xlsx
- 400_results_statistics_different_models/600419_metrics_different_models.xlsx
- 400_results_statistics_different_models/600425_metrics_different_models.xlsx
[truncated: 115 more entries]
