# Supplementary material for: A Hybrid Method Based on Extreme Learning Machine and Wavelet Transform Denoising for Stock Prediction
Source: Entropy (Basel). 2021 Apr 9;23(4):440. doi: 10.3390/e23040440 (PMC8070264; doi:10.3390/e23040440)
Supplement: Supplementary file 1 [file entropy-23-00440-s001.zip › 400_results_statistics_ELM_D_ELM/All_stocks_running_AUC_ELM_D_ELM.xlsx]

## Sheet: Sheet1
Code	Validation_ELM_AUC	Test_ELM_AUC	Validation_D_ELM_AUC	Test_D_ELM_AUC
000001	0.611463	0.663	0.690426	0.697153
000005	0.60395	0.638728	0.645497	0.610833
000007	0.61723	0.600085	0.676929	0.648859
000012	0.631931	0.640431	0.673808	0.694018
000014	0.64607	0.639176	0.616109	0.678871
000025	0.523521	0.627438	0.623347	0.637815
000026	0.612083	0.630092	0.652539	0.692738
000031	0.65759	0.668646	0.712806	0.721216
000032	0.609494	0.627475	0.626258	0.703564
000048	0.620412	0.671337	0.622776	0.684668
000050	0.590998	0.625663	0.630068	0.684711
000055	0.646062	0.631407	0.67156	0.65248
000056	0.61391	0.621483	0.666718	0.682001
000061	0.608535	0.636456	0.657857	0.684378
000065	0.639513	0.640532	0.634806	0.681315
000068	0.64511	0.592664	0.675333	0.626595
000090	0.575795	0.659625	0.612348	0.686484
000150	0.644869	0.668953	0.67774	0.701515
000151	0.638956	0.649169	0.656426	0.691147
000155	0.633988	0.64484	0.651783	0.713474
000158	0.632661	0.653372	0.614381	0.677517
000402	0.6232	0.682793	0.617327	0.690126
000404	0.64489	0.663438	0.694633	0.693528
000411	0.608411	0.627827	0.641439	0.712509
000420	0.631949	0.652831	0.632039	0.699035
000422	0.665702	0.667998	0.725022	0.699098
000430	0.612467	0.681582	0.623515	0.703327
000507	0.608911	0.639103	0.645521	0.680445
000509	0.641391	0.635999	0.626421	0.672085
000519	0.641107	0.657293	0.660886	0.701613
000520	0.623382	0.617346	0.703774	0.76006
000523	0.65165	0.667959	0.720046	0.684506
000524	0.61724	0.655305	0.628555	0.681345
000526	0.628873	0.63324	0.625854	0.644766
000530	0.641304	0.643026	0.694885	0.736192
000531	0.663269	0.648583	0.638148	0.696604
000532	0.630866	0.65034	0.655773	0.660854
000533	0.644877	0.623051	0.674933	0.684297
000534	0.661674	0.680356	0.666332	0.698896
000537	0.58233	0.648025	0.588593	0.623328
000540	0.649284	0.653888	0.68731	0.691853
000544	0.675057	0.673377	0.728558	0.685528
000545	0.663823	0.682768	0.683645	0.680994
000551	0.667923	0.669018	0.724191	0.68125
000552	0.650066	0.617262	0.658847	0.695491
000553	0.637645	0.659602	0.601592	0.681123
000554	0.619601	0.674048	0.698251	0.732184
000558	0.682719	0.654959	0.623557	0.766649
000559	0.621828	0.673406	0.64238	0.683305
000561	0.662444	0.632279	0.681617	0.72118
000566	0.646261	0.670672	0.718748	0.685378
000567	0.60981	0.628224	0.623115	0.661588
000568	0.640582	0.672618	0.622883	0.668266
000571	0.636432	0.679365	0.64408	0.732216
000573	0.679544	0.659386	0.68895	0.666908
000586	0.630312	0.638154	0.704855	0.62935
000587	0.650554	0.646021	0.588187	0.700503
000591	0.582958	0.645086	0.643271	0.71855
000593	0.622008	0.661988	0.650986	0.672081
000595	0.604135	0.641247	0.614422	0.655445
000598	0.606586	0.623374	0.661768	0.657418
000600	0.625482	0.665063	0.626312	0.732062
000601	0.594272	0.667223	0.598639	0.692266
000603	0.648294	0.617054	0.651389	0.627991
000609	0.605327	0.639489	0.622259	0.582129
000610	0.58208	0.659485	0.658045	0.686244
000611	0.629124	0.645741	0.634151	0.699144
000613	0.617739	0.620308	0.617054	0.695427
000615	0.616972	0.65157	0.606147	0.746057
000629	0.658235	0.684236	0.612575	0.678528
000632	0.649202	0.681574	0.672811	0.715383
000639	0.604087	0.662069	0.60605	0.713042
000650	0.620262	0.646347	0.67033	0.672203
000652	0.620037	0.647309	0.655121	0.673879
000659	0.620665	0.678767	0.648686	0.688046
000663	0.650927	0.637255	0.658128	0.629269
000665	0.643626	0.648427	0.670343	0.682207
000666	0.666734	0.660457	0.673941	0.678339
000667	0.606514	0.655167	0.662713	0.713272
000669	0.666153	0.64714	0.704112	0.736732
000673	0.631699	0.614368	0.644309	0.687265
000680	0.608682	0.670578	0.623223	0.699829
000682	0.594318	0.657541	0.61936	0.688681
000683	0.676671	0.687959	0.724237	0.746626
000691	0.649509	0.662447	0.705173	0.689899
000698	0.659088	0.617021	0.664292	0.643843
000700	0.689199	0.571867	0.724564	0.708978
000701	0.642612	0.658843	0.708176	0.723966
000702	0.592348	0.653606	0.649687	0.669759
000707	0.640425	0.681633	0.683008	0.739341
000708	0.640725	0.631373	0.700245	0.67546
000716	0.637375	0.644959	0.666553	0.718061
000717	0.591322	0.650105	0.612371	0.70133
000720	0.606959	0.689876	0.658053	0.722891
000722	0.69007	0.629475	0.696465	0.719637
000723	0.649655	0.649378	0.697502	0.696429
000725	0.581281	0.638182	0.684988	0.700976
000727	0.653819	0.657806	0.693202	0.748841
000728	0.638425	0.616758	0.681614	0.699038
000738	0.624954	0.637821	0.639006	0.69498
000752	0.615635	0.668725	0.594686	0.68842
000758	0.68355	0.650132	0.690427	0.741223
000766	0.64686	0.650225	0.710926	0.679417
000768	0.652893	0.650579	0.625635	0.658108
000779	0.668362	0.683556	0.683054	0.717729
000782	0.62934	0.633756	0.616283	0.652422
000783	0.62621	0.674725	0.680623	0.696772
000785	0.663151	0.646472	0.63893	0.657545
000788	0.641944	0.658818	0.653675	0.671435
000789	0.673072	0.674394	0.686435	0.719864
000791	0.588432	0.633541	0.656912	0.735939
000793	0.603866	0.613998	0.553562	0.708544
000795	0.624467	0.666985	0.674335	0.675371
000800	0.62573	0.644376	0.677294	0.684207
000807	0.669999	0.652183	0.689241	0.655017
000810	0.628121	0.622061	0.645367	0.647122
000811	0.640568	0.646464	0.685614	0.659997
000813	0.600309	0.683463	0.648801	0.72457
000816	0.618675	0.663004	0.600502	0.716017
000822	0.604432	0.654229	0.644582	0.696434
000823	0.645005	0.666096	0.637834	0.683902
000825	0.689789	0.650851	0.688784	0.662442
000835	0.61894	0.624397	0.62583	0.680393
000836	0.645847	0.645274	0.625609	0.663365
000837	0.649383	0.680098	0.664796	0.70629
000848	0.618371	0.622623	0.63035	0.638012
000850	0.669994	0.655895	0.709577	0.706957
000851	0.655631	0.638755	0.659313	0.677383
000859	0.667976	0.642561	0.69124	0.687005
000862	0.642007	0.640208	0.710291	0.674992
000868	0.636949	0.645115	0.662691	0.652553
000877	0.641526	0.66679	0.666189	0.71033
000878	0.630376	0.652534	0.684971	0.664996
000880	0.619687	0.649731	0.669601	0.698173
000881	0.60795	0.684916	0.622359	0.729874
000882	0.631452	0.659562	0.699736	0.622706
000885	0.605624	0.672443	0.609087	0.699102
000886	0.666437	0.649278	0.727532	0.677947
000889	0.627248	0.626428	0.62849	0.687266
000890	0.634933	0.625438	0.673505	0.665755
000897	0.630544	0.640306	0.656033	0.714325
000898	0.628243	0.657903	0.673983	0.749083
000899	0.626425	0.650372	0.660912	0.66732
000903	0.607909	0.652526	0.642685	0.697442
000905	0.65068	0.664428	0.688325	0.716159
000906	0.617059	0.625681	0.630435	0.636274
000908	0.665238	0.647119	0.719907	0.760234
000912	0.676275	0.636602	0.717625	0.678147
000925	0.685404	0.61471	0.687718	0.670678
000927	0.643711	0.646859	0.614308	0.639731
000931	0.634635	0.641116	0.679716	0.705852
000933	0.64966	0.651724	0.668583	0.699516
000936	0.636333	0.641668	0.668968	0.652668
000938	0.603961	0.656589	0.582196	0.662602
000948	0.612163	0.644086	0.693557	0.65177
000949	0.667967	0.667152	0.732444	0.723382
000960	0.661023	0.638978	0.711575	0.656437
000962	0.605364	0.659722	0.687693	0.690518
000968	0.637063	0.623877	0.660475	0.684173
000969	0.662075	0.668428	0.686423	0.731139
000970	0.638775	0.652121	0.666492	0.720849
000971	0.595296	0.666858	0.699639	0.74798
000973	0.640142	0.644818	0.686893	0.670155
000980	0.622235	0.67126	0.665254	0.743057
000989	0.616101	0.67834	0.62006	0.689972
000990	0.655803	0.646508	0.621479	0.667361
000997	0.619442	0.647746	0.63691	0.683988
000999	0.605556	0.627203	0.668938	0.682676
001872	0.595896	0.623953	0.625347	0.664218
001896	0.63131	0.659047	0.705235	0.714792
600010	0.638072	0.635407	0.648111	0.668134
600016	0.625214	0.63121	0.585857	0.634083
600028	0.661748	0.721309	0.661708	0.723569
600037	0.63705	0.66342	0.658631	0.73003
600039	0.668749	0.659296	0.68211	0.690802
600058	0.638354	0.671336	0.680699	0.691469
600061	0.650911	0.657234	0.651374	0.676048
600063	0.671593	0.685201	0.625578	0.681642
600067	0.637501	0.672404	0.639509	0.71626
600068	0.64539	0.648415	0.681525	0.653165
600071	0.649188	0.654739	0.689338	0.645278
600072	0.636563	0.612491	0.666747	0.641587
600078	0.679362	0.632295	0.679544	0.657157
600080	0.659072	0.682046	0.641308	0.729129
600081	0.602494	0.6328	0.667814	0.686165
600082	0.662943	0.648196	0.657785	0.626031
600083	0.627474	0.693109	0.638457	0.71828
600086	0.48194	0.602912	0.5713	0.678315
600091	0.680615	0.66232	0.721446	0.706187
600095	0.626512	0.641202	0.601542	0.672494
600099	0.650962	0.652144	0.696412	0.691539
600108	0.632795	0.674166	0.62767	0.722857
600109	0.648997	0.617251	0.554412	0.596818
600111	0.603502	0.666693	0.607309	0.69192
600112	0.6343	0.674735	0.602642	0.746671
600113	0.614005	0.637451	0.643253	0.635283
600115	0.552027	0.643933	0.588203	0.666322
600116	0.649127	0.651628	0.642759	0.671618
600118	0.620304	0.64754	0.642693	0.719421
600125	0.618083	0.705772	0.658964	0.762301
600126	0.656745	0.635808	0.660143	0.676388
600127	0.631005	0.654328	0.69635	0.741263
600129	0.653705	0.646343	0.668947	0.684373
600130	0.642739	0.604733	0.709994	0.668182
600135	0.621759	0.662916	0.630645	0.664572
600137	0.680541	0.68817	0.754233	0.73956
600139	0.663519	0.633127	0.657739	0.682685
600157	0.613454	0.628641	0.506927	0.614738
600158	0.614562	0.660339	0.645078	0.686957
600161	0.598838	0.689863	0.624373	0.724077
600162	0.627451	0.635604	0.666427	0.703709
600167	0.626793	0.640205	0.605358	0.678589
600168	0.610951	0.668505	0.63568	0.675629
600170	0.681664	0.63494	0.622552	0.654722
600172	0.625864	0.636769	0.694583	0.694503
600178	0.627408	0.657629	0.686825	0.678577
600179	0.593724	0.707235	0.580836	0.710506
600180	0.656753	0.678238	0.703007	0.717745
600184	0.632601	0.670041	0.620524	0.710158
600186	0.608791	0.641923	0.707642	0.724013
600189	0.662463	0.683123	0.654087	0.717163
600190	0.649205	0.649962	0.594888	0.661774
600191	0.638555	0.652883	0.663349	0.70255
600192	0.64483	0.657194	0.643909	0.665922
600195	0.672599	0.65006	0.695992	0.68196
600200	0.599201	0.621097	0.654356	0.714653
600202	0.589393	0.651263	0.608964	0.679456
600207	0.621148	0.605887	0.648147	0.629835
600208	0.598264	0.660348	0.62454	0.649452
600209	0.607331	0.687759	0.645647	0.775589
600210	0.652813	0.637442	0.703292	0.659912
600213	0.635675	0.660436	0.657328	0.694525
600218	0.657448	0.624175	0.705654	0.691939
600220	0.631499	0.667844	0.697309	0.765332
600221	0.546885	0.646518	0.531899	0.734012
600223	0.66767	0.648696	0.682544	0.714865
600231	0.630552	0.647872	0.642697	0.685772
600233	0.647688	0.622573	0.642938	0.641818
600235	0.663307	0.65177	0.714921	0.665675
600236	0.638344	0.727154	0.680009	0.751279
600238	0.643642	0.696754	0.679306	0.708571
600242	0.619592	0.602775	0.66913	0.6613
600249	0.693194	0.654237	0.760188	0.731965
600252	0.660054	0.633115	0.605929	0.600165
600260	0.635258	0.663135	0.658788	0.676006
600261	0.696531	0.659837	0.693375	0.69256
600262	0.637573	0.640639	0.688648	0.723368
600266	0.575004	0.677639	0.605096	0.699943
600269	0.612415	0.677863	0.593466	0.673562
600272	0.624935	0.645114	0.623736	0.750248
600277	0.636074	0.68421	0.660178	0.745594
600279	0.614185	0.671367	0.657392	0.694376
600280	0.644532	0.650513	0.606618	0.720056
600288	0.613099	0.627711	0.635741	0.677422
600289	0.632869	0.643934	0.651388	0.7535
600290	0.633032	0.668842	0.651234	0.788219
600292	0.642143	0.671774	0.679855	0.71835
600299	0.642535	0.627722	0.643003	0.701926
600300	0.632848	0.654098	0.667347	0.651643
600301	0.686059	0.656079	0.689664	0.67343
600302	0.668301	0.662921	0.656774	0.680321
600305	0.680979	0.651961	0.674312	0.662891
600306	0.646151	0.648842	0.69077	0.698962
600310	0.676341	0.649168	0.686433	0.677607
600311	0.676336	0.630791	0.671651	0.637541
600321	0.587246	0.650468	0.625731	0.725579
600326	0.622763	0.656319	0.667851	0.688413
600330	0.669978	0.656153	0.690652	0.695569
600331	0.662516	0.67264	0.735376	0.774498
600333	0.657647	0.570056	0.69378	0.624645
600338	0.605687	0.652778	0.579532	0.680818
600339	0.692572	0.68593	0.702635	0.725301
600352	0.676422	0.610742	0.572792	0.637145
600360	0.653004	0.646005	0.665557	0.665156
600361	0.656123	0.6377	0.687892	0.696721
600362	0.626324	0.645083	0.699801	0.692134
600365	0.64223	0.661975	0.735889	0.678443
600369	0.640058	0.632251	0.69259	0.715088
600371	0.616537	0.636873	0.645468	0.654642
600376	0.630409	0.655767	0.680292	0.657412
600382	0.675809	0.687327	0.722731	0.669739
600385	0.627684	0.618686	0.693204	0.707577
600386	0.639493	0.649683	0.64393	0.682366
600388	0.597242	0.666469	0.625831	0.698821
600390	0.606819	0.637654	0.617895	0.607386
600395	0.63847	0.640577	0.662969	0.642521
600398	0.634041	0.61875	0.66908	0.655093
600400	0.685161	0.645066	0.679828	0.69646
600408	0.671323	0.681353	0.724539	0.694091
600415	0.632189	0.633415	0.721247	0.664736
600419	0.626511	0.653207	0.655306	0.686037
600425	0.628381	0.653085	0.584837	0.683243
600436	0.621094	0.673703	0.674463	0.686637
600449	0.629523	0.63162	0.669143	0.67915
600458	0.618774	0.65363	0.653185	0.694888
600466	0.615632	0.663649	0.663194	0.66806
600467	0.556214	0.66835	0.659805	0.667679
600470	0.617295	0.647778	0.692362	0.724003
600476	0.612251	0.609885	0.666659	0.662148
600479	0.643194	0.689159	0.652614	0.734375
600481	0.643127	0.652784	0.744058	0.67458
600487	0.64716	0.612702	0.688494	0.637302
600501	0.650199	0.672334	0.678875	0.709898
600505	0.641993	0.665922	0.691826	0.669447
600511	0.677399	0.663228	0.660575	0.738207
600513	0.653774	0.636545	0.762455	0.688207
600518	0.615274	0.628023	0.571065	0.620549
600520	0.636945	0.639848	0.637033	0.669344
600525	0.665877	0.642548	0.67024	0.645613
600528	0.632587	0.616335	0.610909	0.581389
600529	0.643557	0.591168	0.664656	0.592834
600532	0.605025	0.65364	0.675676	0.708488
600533	0.627822	0.64956	0.66931	0.696547
600537	0.572388	0.64688	0.723477	0.729552
600538	0.637608	0.671409	0.663526	0.728253
600551	0.605163	0.651476	0.660345	0.709431
600555	0.608446	0.632566	0.701726	0.731745
600557	0.670575	0.69197	0.56438	0.718521
600559	0.636089	0.648387	0.630745	0.681748
600560	0.652413	0.64115	0.704544	0.671218
600563	0.63908	0.663238	0.575555	0.658296
600565	0.652381	0.677254	0.650842	0.707969
600567	0.635679	0.650284	0.666151	0.703463
600568	0.645539	0.635337	0.632443	0.70563
600578	0.655596	0.663979	0.679017	0.723578
600580	0.692877	0.672271	0.708505	0.678737
600583	0.631756	0.649536	0.659395	0.701974
600586	0.632547	0.679713	0.675768	0.660056
600587	0.627064	0.633876	0.625779	0.710312
600590	0.61539	0.684701	0.637196	0.725406
600594	0.675699	0.682032	0.679406	0.753413
600597	0.651559	0.666518	0.66179	0.694838
600602	0.669643	0.67871	0.672568	0.683889
600603	0.706503	0.666932	0.720292	0.699441
600604	0.618397	0.610639	0.6575	0.668971
600605	0.643398	0.613387	0.742908	0.675195
600609	0.654424	0.653077	0.65604	0.682908
600611	0.635452	0.629969	0.743804	0.616718
600612	0.647412	0.659364	0.603767	0.699791
600613	0.622827	0.644773	0.693418	0.747553
600615	0.610423	0.641026	0.64334	0.704894
600619	0.619137	0.660915	0.673383	0.665757
600622	0.647014	0.651328	0.684024	0.669219
600623	0.641713	0.652664	0.666004	0.706172
600624	0.646421	0.671884	0.693303	0.685197
600629	0.646334	0.62794	0.744294	0.675623
600635	0.673729	0.632051	0.743017	0.641809
600638	0.663366	0.656796	0.62453	0.689937
600639	0.651264	0.672951	0.581686	0.677579
600640	0.644194	0.641261	0.68171	0.688082
600641	0.608581	0.666008	0.655304	0.706631
600647	0.642851	0.67192	0.628384	0.685143
600649	0.670129	0.675117	0.703941	0.723831
600650	0.64571	0.671797	0.661537	0.719027
600652	0.602679	0.634302	0.651732	0.684586
600654	0.58993	0.613827	0.641229	0.669102
600655	0.649666	0.633333	0.696032	0.738209
600658	0.65778	0.671822	0.656346	0.708271
600660	0.658605	0.655979	0.709249	0.679978
600661	0.622824	0.652837	0.654145	0.720149
600665	0.633082	0.622681	0.663284	0.650939
600666	0.625036	0.597351	0.649949	0.726018
600671	0.658832	0.667016	0.702049	0.663486
600673	0.650136	0.69887	0.657355	0.700643
600678	0.612884	0.646257	0.630136	0.682811
600682	0.58003	0.662039	0.659688	0.673955
600685	0.592286	0.653204	0.607333	0.706229
600691	0.695592	0.658907	0.749394	0.691905
600692	0.608513	0.692748	0.683138	0.71017
600695	0.663857	0.631782	0.695785	0.631121
600707	0.660624	0.633466	0.669928	0.656286
600708	0.665998	0.663366	0.692306	0.750877
600710	0.670584	0.68028	0.732165	0.714268
600711	0.642157	0.681855	0.622989	0.688075
600713	0.665754	0.670304	0.697558	0.731568
600714	0.654011	0.65771	0.657258	0.681436
600715	0.629561	0.705467	0.618847	0.685774
600718	0.612769	0.649966	0.60551	0.669479
600719	0.62669	0.624953	0.647089	0.649053
600721	0.661328	0.677955	0.66437	0.710826
600723	0.626933	0.667106	0.673775	0.693727
600724	0.60066	0.686848	0.604904	0.725556
600735	0.65298	0.67448	0.635467	0.734266
600742	0.637942	0.690928	0.652562	0.721568
600743	0.627272	0.66208	0.641946	0.720571
600746	0.677855	0.647888	0.68369	0.676289
600751	0.64041	0.669336	0.633372	0.682348
600755	0.652485	0.67058	0.663307	0.691818
600758	0.660318	0.654159	0.697499	0.653206
600760	0.608304	0.651225	0.609595	0.655613
600766	0.629667	0.622821	0.665922	0.688095
600767	0.650164	0.691493	0.721615	0.852484
600770	0.638728	0.666948	0.705325	0.699755
600773	0.608564	0.669283	0.63943	0.708361
600780	0.610217	0.620646	0.628324	0.683715
600782	0.657352	0.642491	0.671962	0.65299
600793	0.660429	0.653588	0.68777	0.690928
600794	0.606361	0.641867	0.643391	0.66812
600797	0.609787	0.606667	0.569074	0.625885
600802	0.647392	0.647404	0.66274	0.672894
Mean	0.635691	0.651662	0.660186	0.689204
