# Supplementary material for: A Hybrid Method Based on Extreme Learning Machine and Wavelet Transform Denoising for Stock Prediction
Source: Entropy (Basel). 2021 Apr 9;23(4):440. doi: 10.3390/e23040440 (PMC8070264; doi:10.3390/e23040440)
Supplement: Supplementary file 1 [file entropy-23-00440-s001.zip › 400_results_statistics_ELM_D_ELM/All_stocks_running_Acc_ELM_D_ELM.xlsx]

## Sheet: Sheet1
Code	Validation_ELM_Acc	Test_ELM_Acc	Validation_D_ELM_Acc	Test_D_ELM_Acc
000001	0.579399	0.663805	0.709585	0.695279
000005	0.631098	0.649924	0.724085	0.694064
000007	0.606159	0.576985	0.672609	0.648298
000012	0.627479	0.650636	0.672805	0.697313
000014	0.645207	0.648571	0.616595	0.7
000025	0.515625	0.605674	0.666193	0.689362
000026	0.637006	0.627645	0.658192	0.699577
000031	0.656848	0.671576	0.712813	0.723122
000032	0.609792	0.64	0.626113	0.703704
000048	0.622449	0.682216	0.625364	0.683673
000050	0.591176	0.619677	0.630882	0.681351
000055	0.643258	0.61236	0.671348	0.669944
000056	0.614138	0.631811	0.66863	0.702504
000061	0.608824	0.644118	0.661765	0.689706
000065	0.649351	0.632035	0.634921	0.691198
000068	0.650238	0.609524	0.683625	0.65873
000090	0.573257	0.661932	0.611664	0.690341
000150	0.643293	0.669207	0.679878	0.731707
000151	0.633566	0.650838	0.654545	0.673184
000155	0.6512	0.6352	0.6608	0.6976
000158	0.635714	0.651926	0.614286	0.67903
000402	0.630618	0.682584	0.630618	0.689607
000404	0.643159	0.669958	0.695346	0.695346
000411	0.603976	0.634557	0.643731	0.703364
000420	0.651558	0.623762	0.627479	0.643564
000422	0.669986	0.674253	0.722617	0.688478
000430	0.623529	0.688235	0.608824	0.694118
000507	0.617232	0.639831	0.655367	0.682203
000509	0.640063	0.636933	0.625978	0.687011
000519	0.641703	0.658358	0.668135	0.693548
000520	0.671569	0.622549	0.736928	0.756536
000523	0.650794	0.649351	0.721501	0.707071
000524	0.614826	0.655523	0.62936	0.684593
000526	0.628752	0.631912	0.620853	0.636651
000530	0.644476	0.643564	0.696884	0.743989
000531	0.661383	0.648921	0.636888	0.696403
000532	0.629471	0.652361	0.655222	0.660944
000533	0.652493	0.627566	0.684751	0.686217
000534	0.667702	0.681677	0.656832	0.715839
000537	0.572674	0.672965	0.574128	0.674419
000540	0.648986	0.67757	0.689548	0.728972
000544	0.686869	0.672439	0.727273	0.683983
000545	0.661692	0.672185	0.693201	0.716887
000551	0.67842	0.667137	0.733427	0.675599
000552	0.654303	0.609792	0.658754	0.695846
000553	0.636225	0.668189	0.584475	0.724505
000554	0.632911	0.675105	0.704641	0.721519
000558	0.682021	0.656761	0.630015	0.77266
000559	0.620448	0.679272	0.645658	0.714286
000561	0.662359	0.630645	0.684976	0.722581
000566	0.652239	0.675112	0.723881	0.692996
000567	0.605375	0.626591	0.622348	0.657709
000568	0.641643	0.663366	0.647309	0.674682
000571	0.627837	0.685801	0.636914	0.734139
000573	0.67972	0.670391	0.688112	0.691341
000586	0.64977	0.628264	0.711214	0.632873
000587	0.641838	0.646593	0.635499	0.733756
000591	0.578644	0.639769	0.640693	0.716138
000593	0.633721	0.65843	0.659884	0.672965
000595	0.603801	0.633041	0.616959	0.657895
000598	0.586742	0.598592	0.651622	0.64507
000600	0.630499	0.666179	0.611437	0.729136
000601	0.591489	0.667139	0.58156	0.68272
000603	0.652246	0.617304	0.675541	0.633943
000609	0.606887	0.651363	0.606887	0.657102
000610	0.608947	0.658501	0.68254	0.685879
000611	0.650155	0.633127	0.656347	0.682663
000613	0.621622	0.621622	0.624801	0.696343
000615	0.629794	0.638643	0.623894	0.749263
000629	0.653481	0.707278	0.59019	0.72943
000632	0.654979	0.678822	0.673212	0.69986
000639	0.589971	0.669617	0.597345	0.718289
000650	0.620329	0.644776	0.692078	0.665672
000652	0.620235	0.656891	0.670088	0.747801
000659	0.62536	0.681556	0.649856	0.710375
000663	0.6793	0.621543	0.642857	0.637555
000665	0.63783	0.655425	0.675953	0.702346
000666	0.687593	0.666667	0.695067	0.693572
000667	0.609001	0.662447	0.675105	0.696203
000669	0.667162	0.646884	0.705795	0.737389
000673	0.632873	0.608295	0.643625	0.700461
000680	0.612676	0.670886	0.616901	0.735584
000682	0.599407	0.657778	0.61276	0.688889
000683	0.683599	0.703919	0.724238	0.753266
000691	0.659306	0.660883	0.701893	0.689274
000698	0.656115	0.626437	0.666187	0.699713
000700	0.6901	0.560976	0.725968	0.71736
000701	0.639045	0.653576	0.707865	0.720898
000702	0.595804	0.660615	0.647552	0.667598
000707	0.647059	0.681492	0.682927	0.760402
000708	0.648921	0.653237	0.705036	0.68777
000716	0.636651	0.64297	0.665087	0.726698
000717	0.593705	0.652361	0.609442	0.705293
000720	0.604755	0.679049	0.662704	0.725111
000722	0.710145	0.618971	0.723027	0.731511
000723	0.675039	0.648903	0.717425	0.705329
000725	0.571835	0.637269	0.688478	0.70128
000727	0.654124	0.66474	0.700434	0.768786
000728	0.642963	0.622781	0.685926	0.721893
000738	0.623932	0.642959	0.653846	0.687055
000752	0.618571	0.674286	0.587143	0.774286
000758	0.681818	0.65625	0.690341	0.745739
000766	0.64869	0.651772	0.716487	0.687211
000768	0.654728	0.62804	0.623209	0.633763
000779	0.678832	0.661808	0.681752	0.721574
000782	0.637536	0.610315	0.614613	0.680516
000783	0.644018	0.699115	0.706056	0.70944
000785	0.670554	0.649199	0.641399	0.6623
000788	0.640988	0.655523	0.65843	0.681686
000789	0.674189	0.674189	0.720733	0.720733
000791	0.585816	0.628369	0.653901	0.734752
000793	0.61171	0.610769	0.557781	0.704615
000795	0.626628	0.665702	0.674385	0.678726
000800	0.627286	0.646067	0.679325	0.705056
000807	0.670504	0.649425	0.686331	0.66523
000810	0.626911	0.619266	0.669725	0.654434
000811	0.671897	0.650997	0.68331	0.672365
000813	0.600309	0.665123	0.648148	0.717593
000816	0.618026	0.660944	0.596567	0.738197
000822	0.633941	0.652661	0.661992	0.703081
000823	0.660615	0.666201	0.648045	0.678771
000825	0.6901	0.647564	0.684362	0.669054
000835	0.61919	0.623688	0.643178	0.721139
000836	0.646707	0.64521	0.591317	0.69012
000837	0.651989	0.673759	0.671875	0.733333
000848	0.616901	0.616034	0.629577	0.634318
000850	0.674855	0.659452	0.725434	0.735931
000851	0.673282	0.641768	0.664122	0.675305
000859	0.69339	0.64135	0.700422	0.691983
000862	0.639695	0.644275	0.668702	0.69771
000868	0.642241	0.645115	0.663793	0.659483
000877	0.644476	0.666195	0.668555	0.710042
000878	0.627168	0.650794	0.684971	0.707071
000880	0.615272	0.646628	0.666667	0.703812
000881	0.607815	0.684515	0.620839	0.736614
000882	0.61039	0.647908	0.750361	0.691198
000885	0.605547	0.671803	0.608629	0.691834
000886	0.663854	0.635724	0.727145	0.66526
000889	0.636923	0.64	0.629231	0.706154
000890	0.647315	0.619739	0.670537	0.669086
000897	0.643059	0.655807	0.655807	0.749292
000898	0.624123	0.668067	0.666199	0.787115
000899	0.62358	0.646809	0.660511	0.669504
000903	0.60492	0.642547	0.642547	0.703329
000905	0.649046	0.66373	0.685756	0.732746
000906	0.618841	0.627536	0.630435	0.668116
000908	0.662614	0.643399	0.706687	0.749621
000912	0.727273	0.62	0.727273	0.695385
000925	0.689145	0.600985	0.694079	0.674877
000927	0.643875	0.646724	0.603989	0.672365
000931	0.633678	0.635155	0.676514	0.697194
000933	0.652602	0.651195	0.676512	0.699015
000936	0.637006	0.64598	0.677966	0.660085
000938	0.603499	0.655022	0.584548	0.666667
000948	0.616046	0.648069	0.700573	0.655222
000949	0.677966	0.671368	0.740113	0.723554
000960	0.656652	0.635193	0.711016	0.652361
000962	0.599705	0.659292	0.67356	0.702065
000968	0.618209	0.609398	0.674009	0.681351
000969	0.666191	0.668091	0.684736	0.74359
000970	0.636236	0.664326	0.675562	0.728933
000971	0.591528	0.659607	0.701967	0.773071
000973	0.638329	0.643165	0.690202	0.680576
000980	0.618632	0.671033	0.665211	0.788937
000989	0.62804	0.681429	0.618026	0.694286
000990	0.656296	0.645926	0.617778	0.681481
000997	0.627706	0.646974	0.649351	0.680115
000999	0.583578	0.607038	0.673021	0.683284
001872	0.620329	0.618834	0.648729	0.653214
001896	0.631195	0.66035	0.709913	0.702624
600010	0.635193	0.671429	0.638054	0.734286
600016	0.647966	0.607843	0.587658	0.641457
600028	0.648415	0.723343	0.618156	0.743516
600037	0.638928	0.664316	0.671368	0.781382
600039	0.669342	0.660256	0.686998	0.6875
600058	0.638484	0.670554	0.672012	0.688047
600061	0.645022	0.646974	0.685426	0.711816
600063	0.671408	0.68608	0.617354	0.690341
600067	0.633941	0.674614	0.639551	0.7223
600068	0.642553	0.675177	0.668085	0.716312
600071	0.645255	0.648688	0.689051	0.651603
600072	0.636234	0.61396	0.666191	0.698006
600078	0.681366	0.629261	0.681366	0.651989
600080	0.683616	0.679831	0.644068	0.732017
600081	0.579466	0.632022	0.658228	0.686798
600082	0.667137	0.648801	0.658674	0.653032
600083	0.648352	0.663009	0.643642	0.719436
600086	0.448795	0.641566	0.587349	0.746988
600091	0.68082	0.662281	0.717423	0.700292
600095	0.630312	0.640227	0.586402	0.684136
600099	0.668605	0.671988	0.702035	0.698113
600108	0.622535	0.68169	0.605634	0.791549
600109	0.648494	0.61693	0.560976	0.622669
600111	0.611189	0.682961	0.620979	0.738827
600112	0.638889	0.678363	0.596491	0.812865
600113	0.61437	0.63783	0.643695	0.646628
600115	0.548341	0.642651	0.55267	0.711816
600116	0.657709	0.649718	0.653465	0.665254
600118	0.614306	0.64986	0.667602	0.718487
600125	0.623776	0.704895	0.661538	0.759441
600126	0.656695	0.630156	0.660969	0.675676
600127	0.627312	0.655761	0.698435	0.751067
600129	0.652677	0.645441	0.674385	0.684515
600130	0.656863	0.592437	0.717087	0.662465
600135	0.623944	0.662447	0.626761	0.686357
600137	0.680576	0.686782	0.755396	0.770115
600139	0.662614	0.637329	0.655015	0.705615
600157	0.633385	0.665109	0.527301	0.705607
600158	0.627536	0.656522	0.631884	0.686957
600161	0.597384	0.686502	0.62064	0.711176
600162	0.628242	0.65562	0.661383	0.724784
600167	0.672515	0.643275	0.622807	0.679825
600168	0.605263	0.666667	0.631579	0.675439
600170	0.688385	0.644979	0.59915	0.678925
600172	0.628369	0.636879	0.692199	0.700709
600178	0.628169	0.656821	0.687324	0.673699
600179	0.598519	0.70858	0.558519	0.727811
600180	0.653495	0.676292	0.697568	0.708207
600184	0.62709	0.672788	0.615385	0.707846
600186	0.62828	0.655022	0.717201	0.727802
600189	0.678144	0.689088	0.663174	0.715994
600190	0.637518	0.651622	0.582511	0.733427
600191	0.635036	0.651095	0.667153	0.709489
600192	0.651748	0.658741	0.639161	0.661538
600195	0.674716	0.655319	0.693182	0.680851
600200	0.572857	0.608571	0.654286	0.705714
600202	0.589413	0.633763	0.610873	0.690987
600207	0.629842	0.606017	0.675753	0.644699
600208	0.591367	0.686782	0.628777	0.725575
600209	0.608295	0.688172	0.646697	0.778802
600210	0.651195	0.634318	0.703235	0.66526
600213	0.637982	0.660741	0.65727	0.699259
600218	0.684507	0.624473	0.705634	0.690577
600220	0.631136	0.667602	0.712482	0.774194
600221	0.482456	0.745614	0.5	0.831871
600223	0.686163	0.657632	0.681883	0.71612
600231	0.632479	0.664296	0.64245	0.711238
600233	0.644381	0.623044	0.642959	0.650071
600235	0.664326	0.652174	0.716292	0.670407
600236	0.638329	0.727666	0.678674	0.746398
600238	0.647315	0.695652	0.702467	0.718841
600242	0.619601	0.628524	0.667774	0.713101
600249	0.692562	0.652893	0.760331	0.705785
600252	0.660511	0.636879	0.620739	0.656738
600260	0.67192	0.646132	0.700573	0.670487
600261	0.695105	0.656425	0.697902	0.684358
600262	0.636746	0.635854	0.691445	0.728291
600266	0.558368	0.690577	0.586498	0.724332
600269	0.588152	0.719323	0.566996	0.809591
600272	0.62358	0.644886	0.62642	0.802557
600277	0.628186	0.679641	0.649175	0.75
600279	0.617354	0.65767	0.660028	0.664773
600280	0.64622	0.650997	0.601997	0.729345
600288	0.617021	0.623229	0.639716	0.68272
600289	0.636758	0.643994	0.657019	0.756874
600290	0.656115	0.669065	0.660432	0.798561
600292	0.64194	0.67094	0.694722	0.75641
600299	0.640762	0.630499	0.640762	0.702346
600300	0.633286	0.658674	0.665726	0.698166
600301	0.694842	0.642346	0.696275	0.662375
600302	0.686798	0.662921	0.676966	0.676966
600305	0.680731	0.663854	0.672293	0.683544
600306	0.647321	0.64881	0.690476	0.736607
600310	0.677054	0.651558	0.688385	0.696884
600311	0.676558	0.633531	0.670623	0.691395
600321	0.587719	0.650585	0.625731	0.717836
600326	0.618847	0.654008	0.663854	0.68917
600330	0.669065	0.656115	0.690647	0.697842
600331	0.660937	0.677067	0.732812	0.75195
600333	0.705219	0.564175	0.736248	0.630465
600338	0.615854	0.651446	0.594512	0.678843
600339	0.695652	0.689855	0.714493	0.710145
600352	0.673139	0.605816	0.558252	0.631664
600360	0.663352	0.641135	0.65483	0.669504
600361	0.662242	0.638643	0.693215	0.690265
600362	0.621662	0.644444	0.697329	0.677037
600365	0.630015	0.670623	0.738484	0.70178
600369	0.672308	0.650769	0.724615	0.733846
600371	0.618605	0.633127	0.666667	0.667183
600376	0.62069	0.636494	0.681034	0.647989
600382	0.674221	0.691655	0.72238	0.70297
600385	0.633663	0.608911	0.693069	0.726073
600386	0.639205	0.651989	0.647727	0.693182
600388	0.598315	0.673212	0.622191	0.709677
600390	0.608382	0.637807	0.608382	0.685426
600395	0.639535	0.602322	0.664244	0.613933
600398	0.624467	0.606534	0.667141	0.647727
600400	0.684892	0.655172	0.684892	0.747126
600408	0.6733	0.681592	0.746269	0.731343
600415	0.640244	0.645358	0.731707	0.69102
600419	0.62963	0.638889	0.655864	0.700617
600425	0.643548	0.655395	0.570968	0.679549
600436	0.658692	0.69697	0.722488	0.706539
600449	0.636066	0.646481	0.681967	0.697218
600458	0.6	0.654952	0.6128	0.694888
600466	0.611782	0.66365	0.663142	0.669683
600467	0.508361	0.656093	0.648829	0.657763
600470	0.611296	0.686047	0.67608	0.737542
600476	0.595395	0.597039	0.657895	0.648026
600479	0.633333	0.69	0.661667	0.718333
600481	0.644372	0.652529	0.756933	0.706362
600487	0.698835	0.598007	0.723794	0.63289
600501	0.649928	0.67192	0.682927	0.723496
600505	0.653495	0.664134	0.708207	0.673252
600511	0.678457	0.666132	0.657556	0.733547
600513	0.666139	0.638231	0.764241	0.684044
600518	0.597143	0.637143	0.551429	0.64
600520	0.638298	0.641337	0.636778	0.699088
600525	0.662848	0.635621	0.669394	0.661765
600528	0.631884	0.628986	0.617391	0.67971
600529	0.659091	0.627273	0.689394	0.660606
600532	0.589744	0.6496	0.682692	0.712
600533	0.627871	0.649311	0.672282	0.699847
600537	0.547619	0.62599	0.72381	0.744849
600538	0.639024	0.655285	0.681301	0.687805
600551	0.607937	0.626984	0.655556	0.680952
600555	0.626647	0.641813	0.714495	0.745614
600557	0.671779	0.691718	0.519939	0.728528
600559	0.637847	0.643322	0.636215	0.679153
600560	0.685496	0.647328	0.709924	0.671756
600563	0.641975	0.679012	0.587963	0.70216
600565	0.661342	0.684211	0.662939	0.733652
600567	0.650746	0.643284	0.667164	0.728358
600568	0.657321	0.635514	0.647975	0.719626
600578	0.656347	0.665635	0.678019	0.721362
600580	0.697389	0.675883	0.715822	0.682028
600583	0.623704	0.650888	0.654815	0.698225
600586	0.630534	0.68855	0.69313	0.719084
600587	0.617089	0.628752	0.623418	0.706161
600590	0.625796	0.681529	0.638535	0.737261
600594	0.672788	0.676127	0.672788	0.736227
600597	0.651563	0.666147	0.664062	0.692668
600602	0.669643	0.68006	0.672619	0.684524
600603	0.712977	0.671756	0.722137	0.699237
600604	0.609579	0.604348	0.676343	0.67971
600605	0.668091	0.614509	0.745014	0.645804
600609	0.639706	0.670588	0.654412	0.692647
600611	0.631653	0.648951	0.787115	0.742657
600612	0.647391	0.659155	0.590973	0.698592
600613	0.62574	0.632201	0.690828	0.742984
600615	0.629179	0.632219	0.644377	0.706687
600619	0.627312	0.660028	0.679943	0.677098
600622	0.68169	0.642757	0.7	0.673699
600623	0.629471	0.640916	0.67382	0.736767
600624	0.655944	0.670391	0.690909	0.698324
600629	0.611842	0.605263	0.766447	0.730263
600635	0.673729	0.632768	0.775424	0.711864
600638	0.664797	0.666667	0.635344	0.701681
600639	0.663366	0.677966	0.601132	0.734463
600640	0.644092	0.64121	0.685879	0.695965
600641	0.601182	0.662242	0.626292	0.705015
600647	0.644189	0.67192	0.628407	0.689112
600649	0.669219	0.692661	0.713629	0.772171
600650	0.644163	0.672753	0.673699	0.734551
600652	0.618497	0.634921	0.696532	0.7114
600654	0.601881	0.624413	0.673981	0.7277
600655	0.649469	0.633333	0.701062	0.737879
600658	0.663842	0.665726	0.659605	0.712271
600660	0.666199	0.655462	0.757363	0.682073
600661	0.627874	0.647059	0.653736	0.731707
600665	0.646638	0.625714	0.668097	0.654286
600666	0.648148	0.58642	0.651235	0.733025
600671	0.661491	0.662016	0.701863	0.671318
600673	0.653313	0.70416	0.662558	0.710324
600678	0.613459	0.654147	0.630673	0.694836
600682	0.602465	0.661017	0.656394	0.694915
600685	0.58806	0.670149	0.607463	0.731343
600691	0.699405	0.659226	0.747024	0.690476
600692	0.613764	0.691445	0.685393	0.725105
600695	0.678571	0.650817	0.703869	0.66419
600707	0.66092	0.648494	0.66954	0.700143
600708	0.667139	0.666195	0.692635	0.746818
600710	0.670279	0.685759	0.732198	0.721362
600711	0.642534	0.683258	0.627451	0.702866
600713	0.667606	0.666667	0.698592	0.69339
600714	0.651026	0.656891	0.652493	0.683284
600715	0.62908	0.696296	0.621662	0.718519
600718	0.605337	0.664797	0.598315	0.692847
600719	0.650146	0.628821	0.669096	0.634643
600721	0.661417	0.679245	0.664567	0.715409
600723	0.632768	0.667137	0.672316	0.700987
600724	0.601148	0.69297	0.611191	0.711621
600735	0.668731	0.675425	0.654799	0.731066
600742	0.648951	0.690909	0.646154	0.717483
600743	0.616794	0.650382	0.648855	0.757252
600746	0.677603	0.649573	0.684736	0.680912
600751	0.641479	0.669342	0.633441	0.685393
600755	0.650771	0.669468	0.663394	0.70028
600758	0.668588	0.634532	0.695965	0.643165
600760	0.614826	0.65312	0.606105	0.660377
600766	0.639344	0.605655	0.672131	0.681548
600767	0.649254	0.692537	0.720896	0.849254
600770	0.642959	0.665718	0.702703	0.699858
600773	0.610866	0.67254	0.640235	0.729809
600780	0.617602	0.624242	0.623672	0.734848
600782	0.66523	0.642755	0.670977	0.652798
600793	0.673021	0.652493	0.702346	0.68915
600794	0.610219	0.645255	0.646715	0.672993
600797	0.626263	0.590778	0.597403	0.615274
600802	0.66993	0.649441	0.674126	0.673184
Mean	0.638644	0.652312	0.663448	0.701299
