# Supplementary material for: A Hybrid Method Based on Extreme Learning Machine and Wavelet Transform Denoising for Stock Prediction
Source: Entropy (Basel). 2021 Apr 9;23(4):440. doi: 10.3390/e23040440 (PMC8070264; doi:10.3390/e23040440)
Supplement: Supplementary file 1 [file entropy-23-00440-s001.zip › 400_results_statistics_ELM_D_ELM/All_stocks_running_F1_ELM_D_ELM.xlsx]

## Sheet: Sheet1
Code	Validation_ELM_F1	Test_ELM_F1	Validation_D_ELM_F1	Test_D_ELM_F1
000001	0.521173	0.619125	0.621974	0.675799
000005	0.504098	0.569288	0.475362	0.436975
000007	0.653352	0.618978	0.645614	0.6528
000012	0.647925	0.574871	0.673267	0.651466
000014	0.6231	0.57732	0.566343	0.605263
000025	0.434494	0.601719	0.488017	0.512249
000026	0.708947	0.647059	0.695214	0.63837
000031	0.637636	0.638574	0.673367	0.700637
000032	0.64603	0.696629	0.618182	0.726027
000048	0.590837	0.616197	0.591415	0.657188
000050	0.61708	0.60458	0.651872	0.655008
000055	0.656757	0.55627	0.656891	0.557439
000056	0.5919	0.561404	0.638844	0.608527
000061	0.565359	0.584192	0.607509	0.630473
000065	0.697385	0.638298	0.641135	0.617857
000068	0.59854	0.5	0.626642	0.508009
000090	0.561404	0.617363	0.585736	0.637874
000150	0.629747	0.575342	0.65	0.56
000151	0.653439	0.672775	0.669344	0.666667
000155	0.71164	0.642633	0.707989	0.693679
000158	0.667536	0.663912	0.60177	0.645669
000402	0.675709	0.683473	0.687277	0.714839
000404	0.680152	0.617647	0.725888	0.595506
000411	0.668374	0.697085	0.682128	0.706061
000420	0.718535	0.629526	0.674102	0.622754
000422	0.702564	0.715528	0.72879	0.641571
000430	0.680798	0.731646	0.631579	0.715068
000507	0.665845	0.6211	0.7046	0.636511
000509	0.651515	0.581227	0.625978	0.559471
000519	0.622291	0.677732	0.614334	0.685714
000520	0.48329	0.556622	0.519403	0.768274
000523	0.686528	0.622084	0.7017	0.583162
000524	0.651774	0.680162	0.611872	0.626506
000526	0.598291	0.616145	0.601329	0.650456
000530	0.675291	0.623881	0.733831	0.693739
000531	0.653903	0.637982	0.617021	0.691971
000532	0.647619	0.676431	0.666667	0.666667
000533	0.695764	0.57947	0.730914	0.661392
000534	0.709239	0.660033	0.681097	0.634731
000537	0.606952	0.545455	0.620957	0.471698
000540	0.646782	0.569647	0.733601	0.600917
000544	0.735688	0.691995	0.74145	0.688478
000545	0.688073	0.647687	0.626263	0.564885
000551	0.724638	0.690289	0.773653	0.680556
000552	0.613599	0.587127	0.662757	0.681182
000553	0.636225	0.607914	0.553191	0.576112
000554	0.691124	0.691589	0.739454	0.693498
000558	0.668731	0.623165	0.575809	0.736661
000559	0.638184	0.625205	0.606532	0.595238
000561	0.643952	0.623974	0.651163	0.698246
000566	0.697009	0.629252	0.757536	0.629496
000567	0.627503	0.648936	0.636735	0.631098
000568	0.696279	0.678378	0.741433	0.713217
000571	0.645533	0.625899	0.67033	0.707641
000573	0.664714	0.602694	0.677279	0.569201
000586	0.719902	0.64095	0.748663	0.591453
000587	0.623333	0.602496	0.419192	0.616438
000591	0.612732	0.671053	0.650771	0.730506
000593	0.687345	0.654919	0.70529	0.642289
000595	0.64389	0.647966	0.6469	0.627389
000598	0.559398	0.519393	0.658368	0.633721
000600	0.680203	0.700787	0.640434	0.757536
000601	0.644444	0.665718	0.613368	0.678161
000603	0.612245	0.607509	0.559819	0.580153
000609	0.63369	0.568384	0.569182	0.382429
000610	0.690992	0.691808	0.747126	0.685879
000611	0.720297	0.6208	0.727941	0.651952
000613	0.664789	0.642643	0.670391	0.672384
000615	0.685857	0.576857	0.688645	0.66
000629	0.647343	0.602151	0.58954	0.56927
000632	0.694789	0.689281	0.702427	0.710027
000639	0.588757	0.612457	0.626539	0.678992
000650	0.601881	0.647929	0.589641	0.656442
000652	0.609351	0.58363	0.568138	0.542553
000659	0.670051	0.616984	0.668486	0.609709
000663	0.748858	0.604863	0.705174	0.56239
000665	0.621746	0.585538	0.618307	0.604288
000666	0.748496	0.613518	0.758294	0.609524
000667	0.528814	0.54023	0.60241	0.657143
000669	0.684507	0.600671	0.725	0.676417
000673	0.654124	0.617691	0.641975	0.62572
000680	0.647887	0.659884	0.635389	0.613169
000682	0.64191	0.667626	0.628734	0.678899
000683	0.630508	0.607692	0.723837	0.699647
000691	0.708108	0.672755	0.727273	0.700152
000698	0.652111	0.551724	0.628205	0.515081
000700	0.725888	0.572626	0.695375	0.660929
000701	0.658699	0.665765	0.701149	0.669983
000702	0.651387	0.706876	0.676093	0.686016
000707	0.687817	0.683761	0.68917	0.674464
000708	0.693467	0.720093	0.737516	0.737606
000716	0.656716	0.638978	0.658065	0.675422
000717	0.624339	0.623256	0.630582	0.65894
000720	0.568182	0.653846	0.617201	0.663024
000722	0.605263	0.617124	0.61086	0.628062
000723	0.741573	0.63871	0.774436	0.645283
000725	0.619469	0.618834	0.744457	0.691176
000727	0.640602	0.590106	0.649746	0.689922
000728	0.599002	0.568528	0.646667	0.624
000738	0.652632	0.681067	0.569912	0.692737
000752	0.65098	0.62623	0.586552	0.55618
000758	0.680912	0.603279	0.698895	0.702163
000766	0.672414	0.576779	0.748634	0.60735
000768	0.6144	0.613095	0.566722	0.602484
000779	0.726368	0.631746	0.697222	0.661947
000782	0.694075	0.622222	0.590563	0.528541
000783	0.546139	0.595238	0.596349	0.641166
000785	0.723039	0.60813	0.683805	0.615894
000788	0.620584	0.630265	0.614122	0.617801
000789	0.729825	0.669528	0.795455	0.734584
000791	0.609626	0.669192	0.630303	0.727007
000793	0.659459	0.5939	0.611637	0.676768
000795	0.652291	0.654709	0.67903	0.644231
000800	0.650856	0.619335	0.653495	0.609665
000807	0.657698	0.628049	0.694678	0.564486
000810	0.59736	0.622155	0.559184	0.599291
000811	0.745011	0.685494	0.711688	0.599303
000813	0.640777	0.651685	0.640379	0.67951
000816	0.626573	0.643609	0.562112	0.640472
000822	0.711602	0.634218	0.721387	0.649007
000823	0.718424	0.67659	0.706294	0.689189
000825	0.7	0.640351	0.681159	0.569832
000835	0.603125	0.589198	0.549242	0.561321
000836	0.702771	0.626772	0.635514	0.573196
000837	0.614173	0.677871	0.614357	0.631373
000848	0.619048	0.611664	0.619392	0.575163
000850	0.632953	0.623003	0.649446	0.62423
000851	0.731156	0.677641	0.703504	0.685377
000859	0.757238	0.651163	0.744298	0.648475
000862	0.682796	0.598967	0.693935	0.5875
000868	0.680359	0.650636	0.632075	0.598985
000877	0.678617	0.669468	0.698454	0.705036
000878	0.582524	0.60066	0.627986	0.531178
000880	0.636111	0.655222	0.660688	0.65411
000881	0.64106	0.672673	0.64011	0.693603
000882	0.60177	0.634731	0.57284	0.465
000885	0.610942	0.66562	0.608025	0.658703
000886	0.666667	0.618557	0.746736	0.655072
000889	0.688654	0.551724	0.673884	0.614141
000890	0.701107	0.577419	0.68603	0.605536
000897	0.5625	0.563734	0.626728	0.63048
000898	0.630854	0.579041	0.680108	0.677966
000899	0.647137	0.649789	0.636225	0.611018
000903	0.648649	0.641509	0.652602	0.65313
000905	0.658083	0.656672	0.688953	0.657895
000906	0.663252	0.694411	0.656797	0.748075
000908	0.638436	0.622793	0.635161	0.710018
000912	0.80442	0.594417	0.781751	0.567686
000925	0.648045	0.600985	0.646388	0.608696
000927	0.654696	0.629851	0.607345	0.524793
000931	0.608833	0.619414	0.658346	0.687023
000933	0.692403	0.621951	0.719512	0.70028
000936	0.619259	0.602219	0.61745	0.597663
000938	0.631436	0.682731	0.53958	0.623974
000948	0.651948	0.680519	0.647555	0.601653
000949	0.740909	0.6272	0.78043	0.710914
000960	0.665738	0.602184	0.703812	0.590219
000962	0.634278	0.644068	0.717752	0.634058
000968	0.652406	0.559603	0.748299	0.666667
000969	0.698454	0.662808	0.677372	0.683099
000970	0.665806	0.576991	0.722022	0.679934
000971	0.602941	0.643423	0.663248	0.672489
000973	0.61796	0.613707	0.656	0.61324
000980	0.635097	0.594982	0.671429	0.640199
000989	0.682927	0.710013	0.622348	0.655949
000990	0.689008	0.639517	0.606707	0.599628
000997	0.675063	0.651494	0.703297	0.656347
000999	0.591954	0.593939	0.719497	0.709677
001872	0.698337	0.654003	0.717208	0.656805
001896	0.625185	0.628389	0.739869	0.66
600010	0.618834	0.528689	0.627393	0.539604
600016	0.52552	0.52862	0.514851	0.544484
600028	0.696517	0.7	0.676435	0.659004
600037	0.663158	0.644776	0.597582	0.619165
600039	0.682099	0.682635	0.640884	0.667802
600058	0.645714	0.664688	0.666667	0.712366
600061	0.62037	0.600326	0.55144	0.58159
600063	0.673267	0.660522	0.537005	0.570866
600067	0.62446	0.630573	0.65034	0.677524
600068	0.679389	0.558767	0.674095	0.521531
600071	0.66014	0.628659	0.684444	0.595601
600072	0.661355	0.636242	0.617647	0.506977
600078	0.703704	0.639004	0.703704	0.625954
600080	0.748315	0.706339	0.680203	0.70405
600081	0.555721	0.574675	0.662968	0.645469
600082	0.69898	0.633284	0.682415	0.521401
600083	0.716456	0.666667	0.684284	0.69191
600086	0.505405	0.482609	0.687215	0.468354
600091	0.69382	0.663755	0.717423	0.649573
600095	0.666667	0.644258	0.58046	0.616179
600099	0.727273	0.732861	0.737516	0.734694
600108	0.623596	0.624585	0.552716	0.618557
600109	0.641288	0.619116	0.388	0.434409
600111	0.517361	0.577281	0.50457	0.589011
600112	0.675427	0.627119	0.581818	0.623529
600113	0.632168	0.650636	0.631259	0.535645
600115	0.520674	0.601286	0.520124	0.557522
600116	0.704156	0.682051	0.704463	0.653001
600118	0.582701	0.613003	0.553672	0.685446
600125	0.66417	0.712142	0.6975	0.726115
600126	0.66941	0.619883	0.642643	0.641509
600127	0.626781	0.621875	0.666667	0.699828
600129	0.672131	0.637037	0.709677	0.69209
600130	0.712778	0.630241	0.752451	0.689833
600135	0.65189	0.651163	0.644295	0.581614
600137	0.689076	0.659375	0.735202	0.670782
600139	0.650943	0.595601	0.651306	0.607287
600157	0.529058	0.516854	0.32816	0.432432
600158	0.686203	0.67129	0.676845	0.64
600161	0.626181	0.706522	0.665813	0.743887
600162	0.650407	0.541267	0.665718	0.587473
600167	0.755459	0.688776	0.696471	0.697931
600168	0.605263	0.672414	0.58	0.659509
600170	0.638158	0.554174	0.6053	0.570888
600172	0.658854	0.608563	0.719276	0.648918
600178	0.645161	0.648415	0.672566	0.636364
600179	0.667485	0.647585	0.623737	0.65019
600180	0.656627	0.66874	0.665546	0.658363
600184	0.630182	0.70303	0.580292	0.711697
600186	0.516129	0.57754	0.660839	0.694943
600189	0.732919	0.727034	0.708171	0.714715
600190	0.621502	0.594417	0.560831	0.498674
600191	0.645892	0.656115	0.62623	0.651489
600192	0.693727	0.686375	0.65873	0.623053
600195	0.701434	0.692015	0.670732	0.704336
600200	0.613195	0.635638	0.662011	0.619926
600202	0.597475	0.640449	0.641161	0.623693
600207	0.562712	0.586466	0.548	0.557143
600208	0.587209	0.56917	0.542553	0.503896
600209	0.626647	0.674157	0.672365	0.724138
600210	0.632047	0.59375	0.691069	0.614887
600213	0.663912	0.647149	0.67234	0.656514
600218	0.751111	0.650066	0.723179	0.664634
600220	0.634214	0.662873	0.626594	0.726655
600221	0.421569	0.482143	0.366667	0.612795
600223	0.74478	0.703704	0.691563	0.732167
600231	0.659631	0.566176	0.684277	0.586558
600233	0.634503	0.607407	0.646976	0.587248
600235	0.686763	0.634218	0.734211	0.627575
600236	0.64598	0.760456	0.688982	0.786925
600238	0.693569	0.72	0.594059	0.657244
600242	0.621488	0.486239	0.656357	0.518106
600249	0.692053	0.665605	0.75382	0.669145
600252	0.636225	0.591054	0.504638	0.395
600260	0.749179	0.639416	0.776471	0.662757
600261	0.700549	0.655462	0.659306	0.676218
600262	0.638773	0.640884	0.661538	0.667808
600266	0.553977	0.592593	0.582386	0.620155
600269	0.60218	0.577495	0.531298	0.512635
600272	0.624113	0.62908	0.5792	0.655087
600277	0.636364	0.663522	0.674095	0.716469
600279	0.65557	0.664812	0.689207	0.623003
600280	0.668449	0.634873	0.619372	0.675768
600288	0.658228	0.660714	0.599369	0.63871
600289	0.673602	0.639296	0.698089	0.723684
600290	0.726231	0.603448	0.721698	0.73384
600292	0.640916	0.670471	0.617857	0.635394
600299	0.605475	0.590909	0.582624	0.718447
600300	0.618768	0.615873	0.638168	0.536797
600301	0.736059	0.650838	0.736318	0.639144
600302	0.743972	0.680851	0.738041	0.676966
600305	0.720787	0.726857	0.697009	0.75623
600306	0.665726	0.651917	0.681957	0.607539
600310	0.656627	0.62037	0.663609	0.606618
600311	0.667683	0.593081	0.603571	0.487685
600321	0.603933	0.643815	0.619048	0.714919
600326	0.632293	0.628399	0.668516	0.649762
600330	0.688347	0.657102	0.687954	0.670846
600331	0.660407	0.615955	0.72814	0.64745
600333	0.782518	0.619926	0.804188	0.683575
600338	0.668421	0.6336	0.661578	0.66876
600339	0.721485	0.653722	0.759463	0.6875
600352	0.691131	0.61875	0.620306	0.648148
600360	0.716846	0.633864	0.688062	0.629571
600361	0.702983	0.656381	0.731266	0.671875
600362	0.597156	0.586207	0.7	0.713911
600365	0.649789	0.611888	0.759563	0.569593
600369	0.517007	0.54509	0.606593	0.651911
600371	0.663014	0.650957	0.551148	0.587332
600376	0.609467	0.619549	0.648734	0.60925
600382	0.656716	0.652866	0.667797	0.574899
600385	0.676385	0.646796	0.694079	0.642241
600386	0.650138	0.620155	0.608833	0.622378
600388	0.619681	0.619902	0.635995	0.647359
600390	0.642008	0.594507	0.577223	0.420213
600395	0.616099	0.59824	0.628019	0.516364
600398	0.676471	0.635046	0.687166	0.601286
600400	0.683068	0.550562	0.641571	0.590698
600408	0.647585	0.664336	0.660754	0.595
600415	0.569343	0.554493	0.648	0.541761
600419	0.669421	0.66185	0.631405	0.625483
600425	0.706507	0.69341	0.52669	0.644007
600436	0.74092	0.757653	0.796729	0.762274
600449	0.691667	0.712766	0.732044	0.757536
600458	0.622356	0.689655	0.572438	0.71953
600466	0.623719	0.668648	0.661608	0.643902
600467	0.536278	0.685976	0.539474	0.657763
600470	0.678571	0.765799	0.673367	0.784741
600476	0.62614	0.630468	0.643836	0.621908
600479	0.674556	0.665468	0.712057	0.718802
600481	0.613475	0.634648	0.697769	0.583333
600487	0.779537	0.629969	0.795062	0.61296
600501	0.644315	0.659733	0.641815	0.654741
600505	0.704663	0.668666	0.760599	0.706685
600511	0.695122	0.693215	0.660287	0.735669
600513	0.719041	0.661743	0.781204	0.681529
600518	0.626984	0.551237	0.604534	0.498008
600520	0.660969	0.609272	0.641679	0.576923
600525	0.667742	0.617496	0.663333	0.574949
600528	0.601881	0.513308	0.54007	0.35942
600529	0.720497	0.714617	0.756821	0.758621
600532	0.584416	0.641571	0.543779	0.662921
600533	0.632375	0.63937	0.637288	0.66323
600537	0.571429	0.639144	0.634454	0.673428
600538	0.681034	0.635739	0.738667	0.654676
600551	0.66118	0.659913	0.658268	0.621469
600555	0.52514	0.576857	0.639556	0.675373
600557	0.609489	0.703102	0.552217	0.771022
600559	0.611888	0.641571	0.58473	0.623327
600560	0.757075	0.698039	0.757653	0.684288
600563	0.67507	0.739348	0.649146	0.778416
600565	0.6	0.63197	0.572008	0.624719
600567	0.708229	0.635115	0.704636	0.622407
600568	0.712042	0.626198	0.713198	0.635628
600578	0.675439	0.695775	0.676012	0.708738
600580	0.658579	0.710562	0.665461	0.722892
600583	0.62426	0.625397	0.670438	0.699115
600586	0.617089	0.626374	0.60198	0.535354
600587	0.675603	0.683715	0.634969	0.687919
600590	0.677641	0.673203	0.674319	0.674556
600594	0.635688	0.662021	0.5625	0.693798
600597	0.660578	0.681548	0.633731	0.701967
600602	0.680115	0.659271	0.677419	0.670807
600603	0.747312	0.705882	0.745098	0.705531
600604	0.619519	0.600293	0.580038	0.604651
600605	0.736723	0.668299	0.767834	0.653686
600609	0.662069	0.580524	0.699872	0.632689
600611	0.619392	0.527307	0.64977	0.402597
600612	0.642857	0.662011	0.583333	0.679641
600613	0.664901	0.643777	0.685714	0.725552
600615	0.696517	0.653295	0.66185	0.667814
600619	0.675743	0.650073	0.72661	0.595365
600622	0.75594	0.61976	0.757127	0.632911
600623	0.630528	0.664887	0.61745	0.62449
600624	0.702899	0.665722	0.692629	0.627586
600629	0.594502	0.62963	0.674312	0.55914
600635	0.689933	0.589905	0.670807	0.497537
600638	0.68428	0.602007	0.688249	0.601869
600639	0.564103	0.631068	0.463878	0.562791
600640	0.643579	0.634361	0.648387	0.642978
600641	0.621849	0.658718	0.671001	0.698795
600647	0.669333	0.678822	0.625181	0.638935
600649	0.635135	0.606654	0.654344	0.633907
600650	0.599049	0.689747	0.598616	0.663102
600652	0.52	0.616085	0.524887	0.601594
600654	0.520755	0.550562	0.533632	0.537234
600655	0.652632	0.59396	0.7327	0.74063
600658	0.704715	0.630265	0.689833	0.617978
600660	0.71734	0.663934	0.833814	0.709347
600661	0.667522	0.663014	0.65123	0.665474
600665	0.703481	0.584127	0.72315	0.609677
600666	0.716418	0.587692	0.671512	0.587112
600671	0.688571	0.657233	0.702786	0.608856
600673	0.683544	0.660777	0.697931	0.653137
600678	0.628571	0.589981	0.655977	0.62572
600682	0.680693	0.619377	0.715198	0.573276
600685	0.579268	0.582231	0.617176	0.62963
600691	0.728495	0.669553	0.765193	0.664516
600692	0.653216	0.683908	0.712082	0.65371
600695	0.742857	0.548944	0.759371	0.519149
600707	0.674931	0.556962	0.671429	0.536585
600708	0.686248	0.623003	0.723567	0.677477
600710	0.672811	0.639432	0.7232	0.67509
600711	0.62201	0.66129	0.576329	0.626186
600713	0.699746	0.688568	0.714667	0.624138
600714	0.658046	0.64759	0.655022	0.653846
600715	0.680307	0.662273	0.654003	0.579646
600718	0.630749	0.581436	0.612466	0.581262
600719	0.724771	0.68323	0.735123	0.655693
600721	0.668721	0.697329	0.652529	0.677362
600723	0.679803	0.681941	0.700258	0.651316
600724	0.616022	0.643333	0.653895	0.639138
600735	0.729114	0.691176	0.718078	0.720257
600742	0.707118	0.714839	0.691839	0.698507
600743	0.610853	0.673324	0.577206	0.639456
600746	0.710997	0.621538	0.725466	0.63754
600751	0.659542	0.667742	0.648148	0.651246
600755	0.655602	0.644578	0.675676	0.64214
600758	0.7125	0.620896	0.710562	0.451327
600760	0.65982	0.682603	0.635262	0.60473
600766	0.690537	0.603886	0.709763	0.627178
600767	0.654919	0.671975	0.715373	0.766744
600770	0.676963	0.648729	0.709318	0.646566
600773	0.639456	0.62521	0.659249	0.640625
600780	0.673575	0.689223	0.665768	0.807481
600782	0.709838	0.65272	0.71195	0.599338
600793	0.723668	0.649926	0.753341	0.680723
600794	0.65098	0.675567	0.608414	0.627907
600797	0.690562	0.578635	0.678941	0.61693
600802	0.734234	0.675291	0.72426	0.66185
Mean	0.654825	0.634258	0.656693	0.636877
