# Supplementary material for: A Hybrid Method Based on Extreme Learning Machine and Wavelet Transform Denoising for Stock Prediction
Source: Entropy (Basel). 2021 Apr 9;23(4):440. doi: 10.3390/e23040440 (PMC8070264; doi:10.3390/e23040440)
Supplement: Supplementary file 1 [file entropy-23-00440-s001.zip › 400_results_statistics_ELM_D_ELM/All_stocks_running_P_ELM_D_ELM.xlsx]

## Sheet: Sheet1
Code	Validation_ELM_P	Test_ELM_P	Validation_D_ELM_P	Test_D_ELM_P
000001	0.754717	0.707407	0.698745	0.742475
000005	0.537118	0.652361	0.468571	0.590909
000007	0.555825	0.510843	0.595469	0.631579
000012	0.703488	0.652344	0.7	0.738007
000014	0.674342	0.646154	0.648148	0.670833
000025	0.35989	0.507246	0.468619	0.569307
000026	0.687912	0.597531	0.678133	0.620462
000031	0.61194	0.667797	0.638095	0.711974
000032	0.592593	0.65035	0.635514	0.748588
000048	0.617162	0.662879	0.613861	0.727273
000050	0.643678	0.682759	0.663842	0.743682
000055	0.609023	0.463807	0.64	0.524823
000056	0.625	0.577617	0.631746	0.69469
000061	0.6337	0.627306	0.581699	0.606061
000065	0.679612	0.571066	0.640227	0.729958
000068	0.587814	0.474903	0.639847	0.486842
000090	0.607595	0.690647	0.634868	0.735632
000150	0.599398	0.505155	0.645695	0.5
000151	0.589499	0.657289	0.625	0.574939
000155	0.679293	0.571031	0.664083	0.60452
000158	0.638404	0.625974	0.623853	0.704467
000402	0.673219	0.695157	0.668981	0.657957
000404	0.730978	0.665493	0.754617	0.524752
000411	0.566161	0.611111	0.626566	0.633152
000420	0.656904	0.51954	0.586207	0.484848
000422	0.674877	0.723618	0.768328	0.823529
000430	0.631944	0.668981	0.542857	0.628916
000507	0.665025	0.641104	0.7046	0.606154
000509	0.616046	0.538462	0.609756	0.501976
000519	0.612805	0.682451	0.649819	0.778157
000520	0.47	0.635965	0.435	0.705714
000523	0.619159	0.531915	0.709375	0.552529
000524	0.584906	0.636364	0.616564	0.742857
000526	0.652985	0.660777	0.677903	0.725424
000530	0.649254	0.612903	0.764249	0.702055
000531	0.621849	0.645646	0.586705	0.681034
000532	0.605598	0.658031	0.637566	0.667606
000533	0.687817	0.571895	0.72818	0.669872
000534	0.719008	0.683849	0.76129	0.722727
000537	0.69419	0.695876	0.731707	0.680272
000540	0.662379	0.640187	0.774011	0.678756
000544	0.727711	0.64557	0.693095	0.720238
000545	0.626741	0.575949	0.62	0.546798
000551	0.704225	0.633735	0.769048	0.621827
000552	0.635739	0.68	0.651297	0.708738
000553	0.667732	0.655039	0.695473	0.736527
000554	0.693587	0.681579	0.716346	0.620499
000558	0.646707	0.60828	0.584775	0.769784
000559	0.671348	0.614148	0.643564	0.638298
000561	0.68231	0.662021	0.661818	0.690972
000566	0.714667	0.620805	0.760526	0.614035
000567	0.569007	0.600985	0.604651	0.583099
000568	0.75718	0.758308	0.828306	0.706173
000571	0.722581	0.608392	0.743902	0.760714
000573	0.69419	0.632509	0.715596	0.737374
000586	0.645374	0.566929	0.75067	0.626812
000587	0.724806	0.567114	0.610294	0.721925
000591	0.548694	0.595794	0.60733	0.675949
000593	0.67561	0.610959	0.694789	0.621538
000595	0.583333	0.5775	0.623377	0.650165
000598	0.709924	0.77	0.746082	0.746575
000600	0.617512	0.640288	0.547564	0.67366
000601	0.719008	0.674352	0.726708	0.77377
000603	0.617978	0.611684	0.67027	0.620408
000609	0.645777	0.553633	0.718254	0.587302
000610	0.633891	0.625882	0.723831	0.702065
000611	0.736709	0.544944	0.748111	0.564706
000613	0.614583	0.642643	0.653951	0.659933
000615	0.673219	0.492625	0.661972	0.597826
000629	0.712766	0.611354	0.729412	0.664706
000632	0.657277	0.641414	0.647059	0.615023
000639	0.695804	0.665414	0.70679	0.711268
000650	0.585366	0.680124	0.691589	0.737931
000652	0.621538	0.569444	0.711538	0.6375
000659	0.619718	0.574194	0.665761	0.625498
000663	0.735426	0.52231	0.820728	0.647773
000665	0.702422	0.558923	0.704724	0.610236
000666	0.736967	0.610345	0.76555	0.613027
000667	0.65	0.79661	0.622776	0.858921
000669	0.684507	0.559375	0.717033	0.627119
000673	0.633053	0.559783	0.664537	0.634241
000680	0.645408	0.657971	0.701183	0.712919
000682	0.611111	0.655367	0.565217	0.674772
000683	0.686347	0.770732	0.723837	0.6875
000691	0.708108	0.633238	0.775385	0.721003
000698	0.702194	0.615385	0.690141	0.627119
000700	0.654462	0.502451	0.767606	0.744186
000701	0.601942	0.605911	0.687324	0.613982
000702	0.583153	0.651111	0.614486	0.634146
000707	0.674129	0.672269	0.698006	0.700405
000708	0.669903	0.711009	0.734694	0.731415
000716	0.616246	0.606061	0.62963	0.708661
000717	0.632708	0.630094	0.677326	0.745318
000720	0.523952	0.581197	0.614094	0.619048
000722	0.592275	0.710037	0.62212	0.580247
000723	0.715663	0.62069	0.770574	0.647727
000725	0.714286	0.663462	0.799499	0.705706
000727	0.633929	0.556667	0.66436	0.726531
000728	0.627178	0.602151	0.683099	0.65
000738	0.600484	0.650485	0.594096	0.770186
000752	0.65873	0.674912	0.66129	0.66443
000758	0.717718	0.601307	0.678284	0.691803
000766	0.651811	0.522034	0.734584	0.570909
000768	0.678445	0.771536	0.68254	0.791837
000779	0.720988	0.534946	0.727536	0.627517
000782	0.625272	0.52093	0.646667	0.486381
000783	0.606695	0.649351	0.615063	0.706827
000785	0.754476	0.591772	0.718919	0.611842
000788	0.592375	0.585507	0.649306	0.638989
000789	0.791878	0.686217	0.82265	0.730667
000791	0.560197	0.586283	0.587571	0.701408
000793	0.633766	0.552239	0.560794	0.628125
000795	0.640212	0.627507	0.672316	0.652597
000800	0.655172	0.61747	0.66358	0.633205
000807	0.660661	0.695946	0.738095	0.736585
000810	0.562112	0.582386	0.606195	0.623616
000811	0.72885	0.662531	0.756906	0.649057
000813	0.581864	0.560773	0.620795	0.615873
000816	0.647399	0.701639	0.644128	0.810945
000822	0.701525	0.602241	0.704289	0.642623
000823	0.711009	0.684932	0.735437	0.747801
000825	0.686649	0.695238	0.743671	0.768844
000835	0.592025	0.553846	0.58	0.550926
000836	0.766484	0.608563	0.798658	0.588983
000837	0.601852	0.746914	0.678967	0.71875
000848	0.65	0.684713	0.650456	0.709677
000850	0.655405	0.641447	0.739496	0.652361
000851	0.7046	0.633333	0.654135	0.642659
000859	0.705394	0.618182	0.743405	0.651613
000862	0.74269	0.644444	0.875445	0.73057
000868	0.677749	0.640669	0.686007	0.667925
000877	0.693717	0.688761	0.711286	0.69209
000878	0.684411	0.713725	0.766667	0.821429
000880	0.691843	0.700306	0.712903	0.731801
000881	0.590244	0.654971	0.675362	0.727915
000882	0.508728	0.560847	0.565854	0.636986
000885	0.6	0.69281	0.625397	0.790984
000886	0.709199	0.742049	0.770889	0.771331
000889	0.696	0.541353	0.721739	0.625514
000890	0.665888	0.517341	0.632653	0.566343
000897	0.62069	0.646091	0.686869	0.686364
000898	0.683582	0.718062	0.752976	0.788177
000899	0.694286	0.7	0.689769	0.72619
000903	0.574032	0.571059	0.632153	0.647651
000905	0.621622	0.636628	0.731481	0.705645
000906	0.600928	0.592292	0.613065	0.658915
000908	0.597561	0.577381	0.545455	0.63522
000912	0.801762	0.509859	0.81701	0.515873
000925	0.707317	0.706564	0.691057	0.733333
000927	0.662011	0.663522	0.695793	0.679144
000931	0.66323	0.700348	0.730104	0.786713
000933	0.720207	0.591304	0.717762	0.681199
000936	0.637195	0.637584	0.630137	0.66791
000938	0.586902	0.623472	0.583916	0.671378
000948	0.657068	0.663291	0.648649	0.684211
000949	0.78744	0.620253	0.789855	0.741538
000960	0.71988	0.691756	0.733945	0.744681
000962	0.703593	0.680782	0.81686	0.711382
000968	0.769716	0.722222	0.810811	0.73064
000969	0.693095	0.648725	0.720497	0.734848
000970	0.714681	0.687764	0.724638	0.72695
000971	0.555556	0.583333	0.644518	0.681416
000973	0.674419	0.684028	0.692568	0.679537
000980	0.58312	0.533762	0.679191	0.651515
000989	0.654206	0.677419	0.658683	0.666667
000990	0.72191	0.664577	0.665552	0.685106
000997	0.671679	0.627397	0.697337	0.609195
000999	0.725352	0.736842	0.754617	0.733333
001872	0.637744	0.579327	0.685057	0.581152
001896	0.639394	0.67931	0.714646	0.580645
600010	0.678689	0.573333	0.726962	0.712418
600016	0.637615	0.781095	0.614173	0.69863
600028	0.797721	0.711111	0.854938	0.690763
600037	0.663158	0.64095	0.626812	0.633166
600039	0.677914	0.649573	0.701613	0.745247
600058	0.638418	0.643678	0.6	0.643204
600061	0.564607	0.525714	0.629108	0.649533
600063	0.683908	0.645646	0.725581	0.863095
600067	0.68239	0.709677	0.632275	0.740214
600068	0.735537	0.599174	0.778135	0.64881
600071	0.605128	0.573034	0.671512	0.588629
600072	0.616337	0.623684	0.726923	0.660606
600078	0.683805	0.59383	0.678571	0.572626
600080	0.728665	0.640845	0.701571	0.740984
600081	0.71374	0.686047	0.749216	0.738182
600082	0.686717	0.64759	0.698925	0.632075
600083	0.659674	0.551282	0.694915	0.676768
600086	0.684982	0.5	0.798408	0.4
600091	0.703704	0.668622	0.667575	0.584615
600095	0.631961	0.61828	0.694158	0.655678
600099	0.690909	0.707763	0.736573	0.723618
600108	0.713826	0.688645	0.752174	0.727273
600109	0.623932	0.604457	0.60625	0.677852
600111	0.634043	0.741627	0.64186	0.757062
600112	0.676316	0.602606	0.657534	0.634731
600113	0.645714	0.655271	0.636086	0.705584
600115	0.584192	0.690037	0.724138	0.659686
600116	0.662069	0.615741	0.703614	0.596257
600118	0.678445	0.66	0.622881	0.784946
600125	0.66005	0.735211	0.72093	0.680597
600126	0.683473	0.69281	0.662539	0.723404
600127	0.679012	0.674576	0.656347	0.755556
600129	0.702857	0.614286	0.68408	0.680556
600130	0.671082	0.540305	0.732697	0.613272
600135	0.657895	0.632768	0.695652	0.685841
600137	0.696884	0.62426	0.784053	0.802956
600139	0.627273	0.608997	0.612717	0.660793
600157	0.566524	0.534884	0.474359	0.631579
600158	0.692118	0.615776	0.777778	0.752941
600161	0.668588	0.753623	0.734463	0.832853
600162	0.66482	0.520295	0.610966	0.535433
600167	0.710472	0.62212	0.734491	0.695055
600168	0.552	0.63587	0.520958	0.641791
600170	0.685512	0.675325	0.745704	0.621399
600172	0.629353	0.583578	0.763736	0.643564
600178	0.629921	0.626741	0.695122	0.754647
600179	0.73913	0.601329	0.76947	0.715481
600180	0.61236	0.636095	0.609231	0.583596
600184	0.575758	0.662857	0.524752	0.670807
600186	0.599119	0.609023	0.687273	0.707641
600189	0.694118	0.728947	0.68593	0.746082
600190	0.548052	0.553517	0.672598	0.484536
600191	0.596859	0.621253	0.62215	0.753036
600192	0.689487	0.702632	0.715517	0.735294
600195	0.709763	0.68593	0.750853	0.738292
600200	0.502119	0.549425	0.645777	0.533333
600202	0.605114	0.76	0.656757	0.646209
600207	0.558923	0.615142	0.543651	0.563177
600208	0.660131	0.580645	0.68	0.668966
600209	0.625731	0.66879	0.690058	0.689781
600210	0.687097	0.690909	0.721713	0.671378
600213	0.649596	0.640244	0.688953	0.713235
600218	0.723769	0.610837	0.741848	0.738983
600220	0.617886	0.650838	0.764444	0.823077
600221	0.712707	0.570423	0.626582	0.705426
600223	0.736239	0.669014	0.661376	0.719577
600231	0.668449	0.551971	0.733154	0.566929
600233	0.592896	0.6231	0.649718	0.638686
600235	0.653367	0.623188	0.732283	0.634615
600236	0.654286	0.793651	0.718023	0.848564
600238	0.626424	0.660147	0.731707	0.741036
600242	0.620462	0.452991	0.699634	0.497326
600249	0.672026	0.627628	0.752542	0.5625
600252	0.618343	0.578125	0.632558	0.731481
600260	0.730769	0.551637	0.761006	0.609164
600261	0.730659	0.706949	0.674194	0.76873
600262	0.66185	0.698795	0.673981	0.819328
600266	0.670103	0.769231	0.709343	0.76555
600269	0.741611	0.68	0.710204	0.70297
600272	0.596206	0.610951	0.639576	0.698413
600277	0.711475	0.742958	0.761006	0.732639
600279	0.613909	0.580097	0.655941	0.513158
600280	0.664894	0.628319	0.675595	0.704626
600288	0.614657	0.58465	0.610932	0.675768
600289	0.685185	0.643068	0.70801	0.721311
600290	0.733796	0.550314	0.765	0.720149
600292	0.653061	0.695266	0.665385	0.723301
600299	0.686131	0.631944	0.526154	0.729577
600300	0.633634	0.646667	0.710884	0.604878
600301	0.717391	0.56691	0.741855	0.566396
600302	0.70282	0.646465	0.721604	0.632546
600305	0.767016	0.764423	0.738292	0.796804
600306	0.659218	0.644315	0.707937	0.661836
600310	0.646884	0.646302	0.673913	0.644531
600311	0.678019	0.638298	0.764706	0.727941
600321	0.589041	0.650602	0.630303	0.801325
600326	0.683284	0.700337	0.721557	0.73741
600330	0.643038	0.66185	0.684971	0.677215
600331	0.629851	0.584507	0.689759	0.532847
600333	0.723077	0.535032	0.769539	0.616558
600338	0.663185	0.603659	0.617577	0.635821
600339	0.701031	0.668874	0.710046	0.60274
600352	0.633053	0.564103	0.516204	0.586592
600360	0.733496	0.584	0.774566	0.644951
600361	0.707572	0.657303	0.740838	0.614286
600362	0.677419	0.705394	0.65928	0.60177
600365	0.742765	0.638686	0.737401	0.532
600369	0.708075	0.641509	0.71875	0.689362
600371	0.60199	0.595687	0.680412	0.668122
600376	0.705479	0.768657	0.714286	0.746094
600382	0.625	0.690236	0.619497	0.679426
600385	0.639118	0.559278	0.703333	0.671171
600386	0.666667	0.651466	0.61859	0.714859
600388	0.626344	0.671378	0.685131	0.708955
600390	0.667582	0.673993	0.690299	0.658333
600395	0.608563	0.796875	0.691489	0.840237
600398	0.572614	0.548975	0.634568	0.534286
600400	0.670455	0.5	0.682927	0.651282
600408	0.663004	0.698529	0.756345	0.793333
600415	0.549296	0.527273	0.61597	0.495868
600419	0.619898	0.569652	0.672535	0.661224
600425	0.645631	0.635171	0.663677	0.753138
600436	0.674009	0.720874	0.722458	0.73201
600449	0.619403	0.63658	0.693717	0.676815
600458	0.526854	0.633245	0.453782	0.665761
600466	0.574124	0.673653	0.668712	0.673469
600467	0.416667	0.590551	0.444043	0.58631
600470	0.567816	0.676149	0.584302	0.707617
600476	0.530928	0.541451	0.578462	0.541538
600479	0.762542	0.651408	0.653646	0.626087
600481	0.596552	0.672727	0.757709	0.684783
600487	0.740741	0.537859	0.805	0.564516
600501	0.631429	0.641618	0.692308	0.729084
600505	0.692112	0.633523	0.704388	0.66581
600511	0.680597	0.675287	0.706485	0.796552
600513	0.718085	0.641834	0.773256	0.633136
600518	0.742947	0.516556	0.736196	0.443262
600520	0.637363	0.593548	0.654434	0.6
600525	0.623494	0.559006	0.69338	0.608696
600528	0.662069	0.665025	0.632653	0.590476
600529	0.656109	0.652542	0.763158	0.753747
600532	0.504202	0.595745	0.462745	0.638989
600533	0.633333	0.663399	0.635135	0.658703
600537	0.472637	0.540052	0.565543	0.700422
600538	0.615584	0.550595	0.694236	0.52907
600551	0.590686	0.545455	0.605797	0.510836
600555	0.57551	0.607273	0.638376	0.688213
600557	0.56229	0.719033	0.432735	0.706161
600559	0.620567	0.705036	0.625498	0.772512
600560	0.727891	0.631206	0.792	0.683284
600563	0.637566	0.754476	0.6175	0.755011
600565	0.633466	0.682731	0.694581	0.80814
600567	0.674584	0.576177	0.740947	0.635593
600568	0.721485	0.636364	0.737533	0.623016
600578	0.68546	0.715942	0.704545	0.673846
600580	0.671378	0.723464	0.730159	0.752089
600583	0.703333	0.654485	0.610825	0.651099
600586	0.665529	0.70082	0.706977	0.658385
600587	0.566292	0.583908	0.593123	0.640625
600590	0.653439	0.631902	0.705706	0.695122
600594	0.587629	0.607029	0.47191	0.602694
600597	0.669753	0.702454	0.664286	0.738854
600602	0.659218	0.666667	0.679412	0.679245
600603	0.727749	0.677165	0.751412	0.686047
600604	0.551637	0.545213	0.590038	0.592982
600605	0.677755	0.589633	0.772846	0.815972
600609	0.764331	0.632653	0.759003	0.671642
600611	0.681529	0.491228	0.674641	0.756098
600612	0.637394	0.673295	0.688136	0.739414
600613	0.616708	0.5625	0.647727	0.676471
600615	0.649652	0.577215	0.654286	0.644518
600619	0.639344	0.627119	0.749373	0.575862
600622	0.739958	0.55496	0.766744	0.643087
600623	0.553885	0.577726	0.627986	0.671053
600624	0.673611	0.636856	0.734513	0.67658
600629	0.481894	0.525773	0.686916	0.727273
600635	0.657289	0.556548	0.733032	0.643312
600638	0.67624	0.618557	0.688249	0.559028
600639	0.525597	0.62701	0.589372	0.675978
600640	0.652047	0.626087	0.67	0.664336
600641	0.69375	0.71521	0.816456	0.741214
600647	0.637056	0.664835	0.624277	0.727273
600649	0.598726	0.640496	0.667925	0.728814
600650	0.552632	0.670984	0.602787	0.709924
600652	0.508897	0.638365	0.520179	0.634454
600654	0.549801	0.590361	0.536036	0.789062
600655	0.663609	0.665414	0.712401	0.722222
600658	0.660465	0.570621	0.661728	0.555556
600660	0.743842	0.682584	0.868	0.669082
600661	0.635697	0.59901	0.669643	0.67148
600665	0.702638	0.571429	0.770992	0.667845
600666	0.684086	0.517615	0.652542	0.5
600671	0.68661	0.605797	0.713836	0.6
600673	0.656757	0.71374	0.678284	0.69685
600678	0.616519	0.580292	0.618132	0.644269
600682	0.705128	0.577419	0.795455	0.54065
600685	0.637584	0.623482	0.623529	0.659483
600691	0.722667	0.659091	0.802899	0.629969
600692	0.6475	0.723404	0.719481	0.714286
600695	0.776119	0.552124	0.798982	0.514768
600707	0.684358	0.55	0.687135	0.545045
600708	0.689008	0.603715	0.755319	0.608414
600710	0.68652	0.642857	0.71519	0.708333
600711	0.607477	0.66343	0.626866	0.699153
600713	0.648585	0.625298	0.696104	0.5
600714	0.702454	0.68038	0.714286	0.64557
600715	0.596413	0.59292	0.624352	0.569565
600718	0.703812	0.638462	0.682779	0.713615
600719	0.647541	0.607064	0.674518	0.565012
600721	0.657576	0.691176	0.645161	0.688406
600723	0.70229	0.69697	0.740437	0.675768
600724	0.62117	0.70438	0.64	0.547692
600735	0.74036	0.679191	0.706468	0.678788
600742	0.731884	0.740642	0.769648	0.787879
600743	0.541209	0.585608	0.67382	0.723077
600746	0.749326	0.651613	0.766404	0.686411
600751	0.656535	0.669903	0.662461	0.651246
600755	0.688953	0.708609	0.686813	0.646465
600758	0.673759	0.529262	0.664103	0.34
600760	0.628362	0.6425	0.690058	0.683206
600766	0.647482	0.517949	0.682741	0.559006
600767	0.628169	0.667722	0.695266	0.691667
600770	0.670918	0.62	0.664062	0.601246
600773	0.643836	0.701887	0.667606	0.689076
600780	0.611765	0.595238	0.583924	0.734
600782	0.7125	0.642857	0.762803	0.709804
600793	0.705314	0.625	0.741627	0.649425
600794	0.610294	0.660574	0.606452	0.627907
600797	0.646532	0.497449	0.664414	0.545685
600802	0.708696	0.649254	0.721698	0.677515
Mean	0.653948	0.631218	0.681145	0.668108
