# Supplementary material for: A Hybrid Method Based on Extreme Learning Machine and Wavelet Transform Denoising for Stock Prediction
Source: Entropy (Basel). 2021 Apr 9;23(4):440. doi: 10.3390/e23040440 (PMC8070264; doi:10.3390/e23040440)
Supplement: Supplementary file 1 [file entropy-23-00440-s001.zip › 400_results_statistics_ELM_D_ELM/All_stocks_running_R_ELM_D_ELM.xlsx]

## Sheet: Sheet1
Code	Validation_ELM_R	Test_ELM_R	Validation_D_ELM_R	Test_D_ELM_R
000001	0.39801	0.550432	0.560403	0.620112
000005	0.474903	0.504983	0.482353	0.346667
000007	0.792388	0.785185	0.704981	0.675497
000012	0.600496	0.513846	0.648501	0.58309
000014	0.579096	0.521739	0.502874	0.55137
000025	0.548117	0.739437	0.509091	0.465587
000026	0.731308	0.705539	0.713178	0.657343
000031	0.665584	0.611801	0.712766	0.689655
000032	0.710059	0.75	0.60177	0.704787
000048	0.566667	0.575658	0.570552	0.599424
000050	0.592593	0.542466	0.640327	0.585227
000055	0.71261	0.694779	0.674699	0.594378
000056	0.56213	0.546075	0.646104	0.541379
000061	0.510324	0.546624	0.635714	0.656934
000065	0.716113	0.723473	0.642045	0.535604
000068	0.609665	0.527897	0.613971	0.5311
000090	0.521739	0.55814	0.543662	0.56305
000150	0.663333	0.668182	0.654362	0.636364
000151	0.732938	0.689008	0.720461	0.79322
000155	0.747222	0.734767	0.758112	0.813688
000158	0.699454	0.706745	0.581197	0.59593
000402	0.678218	0.672176	0.706601	0.782486
000404	0.635934	0.57622	0.699267	0.688312
000411	0.815625	0.811209	0.748503	0.797945
000420	0.792929	0.798587	0.793003	0.870293
000422	0.73262	0.707617	0.693122	0.525469
000430	0.737838	0.807263	0.754967	0.828571
000507	0.666667	0.602305	0.7046	0.670068
000509	0.691318	0.631373	0.643087	0.631841
000519	0.632075	0.673077	0.582524	0.612903
000520	0.497354	0.494881	0.644444	0.843003
000523	0.770349	0.749064	0.69419	0.617391
000524	0.735905	0.730435	0.607251	0.541667
000526	0.55205	0.57716	0.540299	0.589532
000530	0.703504	0.635258	0.705742	0.685619
000531	0.689441	0.630499	0.650641	0.703264
000532	0.695906	0.69589	0.698551	0.66573
000533	0.703896	0.587248	0.733668	0.653125
000534	0.699732	0.637821	0.616188	0.565836
000537	0.539192	0.448505	0.539326	0.361011
000540	0.631902	0.513109	0.697201	0.539095
000544	0.743842	0.745614	0.797059	0.659401
000545	0.762712	0.739837	0.632653	0.584211
000551	0.746269	0.757925	0.778313	0.751534
000552	0.592949	0.516575	0.674627	0.655689
000553	0.607558	0.567114	0.459239	0.473077
000554	0.688679	0.701897	0.764103	0.785965
000558	0.692308	0.638796	0.567114	0.706271
000559	0.608142	0.636667	0.573529	0.557621
000561	0.609677	0.590062	0.640845	0.705674
000566	0.680203	0.637931	0.754569	0.645756
000567	0.699405	0.705202	0.672414	0.687708
000568	0.644444	0.613692	0.671053	0.720403
000571	0.583333	0.644444	0.61	0.661491
000573	0.63764	0.575563	0.642857	0.463492
000586	0.813889	0.737201	0.746667	0.559871
000587	0.546784	0.642586	0.319231	0.537849
000591	0.693694	0.768072	0.700906	0.794643
000593	0.699495	0.705696	0.716113	0.664474
000595	0.718475	0.738019	0.672269	0.606154
000598	0.461538	0.391858	0.589109	0.550505
000600	0.757062	0.773913	0.771242	0.865269
000601	0.583893	0.657303	0.530612	0.603581
000603	0.606618	0.60339	0.48062	0.544803
000609	0.622047	0.583942	0.471354	0.283525
000610	0.759398	0.773256	0.771971	0.670423
000611	0.7046	0.72119	0.708831	0.771084
000613	0.723926	0.642643	0.687679	0.685315
000615	0.69898	0.695833	0.717557	0.736607
000629	0.59292	0.59322	0.494681	0.497797
000632	0.736842	0.744868	0.768156	0.839744
000639	0.510256	0.567308	0.562654	0.649518
000650	0.619355	0.618644	0.513889	0.59116
000652	0.597633	0.59854	0.472843	0.472222
000659	0.729282	0.666667	0.671233	0.594697
000663	0.762791	0.718412	0.618143	0.496894
000665	0.557692	0.614815	0.550769	0.598456
000666	0.760391	0.616725	0.751174	0.606061
000667	0.445714	0.408696	0.583333	0.532134
000669	0.684507	0.648551	0.733146	0.734127
000673	0.676647	0.688963	0.620896	0.617424
000680	0.650386	0.661808	0.580882	0.537906
000682	0.675978	0.680352	0.708333	0.683077
000683	0.583072	0.501587	0.723837	0.71223
000691	0.708108	0.717532	0.684783	0.680473
000698	0.608696	0.5	0.576471	0.437008
000700	0.814815	0.665584	0.635569	0.594427
000701	0.727273	0.738739	0.715543	0.737226
000702	0.737705	0.773087	0.751429	0.747126
000707	0.702073	0.695652	0.680556	0.650376
000708	0.71875	0.729412	0.74036	0.743902
000716	0.702875	0.675676	0.689189	0.645161
000717	0.616188	0.616564	0.589873	0.590504
000720	0.620567	0.747253	0.620339	0.713725
000722	0.618834	0.545714	0.6	0.684466
000723	0.76943	0.657807	0.778338	0.642857
000725	0.546875	0.579832	0.696507	0.677233
000727	0.647416	0.62782	0.635762	0.656827
000728	0.573248	0.538462	0.613924	0.6
000738	0.714697	0.714667	0.547619	0.629442
000752	0.643411	0.584098	0.526992	0.478261
000758	0.647696	0.605263	0.720798	0.712838
000766	0.694362	0.644351	0.763231	0.64876
000768	0.561404	0.508642	0.484507	0.486216
000779	0.73183	0.771318	0.669333	0.700375
000782	0.779891	0.772414	0.543417	0.578704
000783	0.496575	0.549451	0.57874	0.586667
000785	0.694118	0.625418	0.651961	0.62
000788	0.651613	0.682432	0.582555	0.597973
000789	0.67679	0.653631	0.77	0.738544
000791	0.668622	0.779412	0.679739	0.754545
000793	0.687324	0.642361	0.672619	0.733577
000795	0.664835	0.684375	0.685879	0.636076
000800	0.646597	0.621212	0.643713	0.587814
000807	0.654762	0.572222	0.656085	0.457576
000810	0.637324	0.667752	0.518939	0.576792
000811	0.761905	0.710106	0.671569	0.556634
000813	0.712963	0.777778	0.661238	0.757812
000816	0.607046	0.594444	0.498623	0.529221
000822	0.721973	0.669782	0.739336	0.655518
000823	0.725995	0.668449	0.679372	0.639098
000825	0.713881	0.593496	0.628342	0.452663
000835	0.61465	0.629371	0.521583	0.572115
000836	0.648837	0.646104	0.527716	0.558233
000837	0.62701	0.620513	0.560976	0.562937
000848	0.590909	0.552699	0.59116	0.483516
000850	0.611987	0.60559	0.578947	0.598425
000851	0.759791	0.728614	0.760933	0.734177
000859	0.817308	0.687861	0.745192	0.645367
000862	0.631841	0.559486	0.574766	0.491289
000868	0.68299	0.66092	0.586006	0.542945
000877	0.66416	0.651226	0.686076	0.718475
000878	0.507042	0.518519	0.531792	0.392491
000880	0.588689	0.615591	0.615599	0.591331
000881	0.701449	0.691358	0.608355	0.662379
000882	0.736462	0.731034	0.58	0.366142
000885	0.622291	0.640483	0.591592	0.564327
000886	0.628947	0.530303	0.724051	0.56927
000889	0.681462	0.5625	0.63198	0.603175
000890	0.74026	0.653285	0.749245	0.650558
000897	0.514286	0.5	0.576271	0.583012
000898	0.585678	0.485119	0.620098	0.594796
000899	0.605985	0.606299	0.590395	0.527378
000903	0.745562	0.731788	0.674419	0.658703
000905	0.699088	0.678019	0.651099	0.616197
000906	0.74	0.83908	0.707246	0.86514
000908	0.685315	0.675958	0.760181	0.804781
000912	0.807095	0.712598	0.749409	0.631068
000925	0.597938	0.522857	0.607143	0.52027
000927	0.647541	0.599432	0.538847	0.427609
000931	0.562682	0.555249	0.599432	0.609756
000933	0.666667	0.655949	0.721271	0.720461
000936	0.602305	0.570571	0.605263	0.540785
000938	0.683284	0.754438	0.501502	0.582822
000948	0.646907	0.698667	0.646465	0.536873
000949	0.699571	0.634304	0.771226	0.68272
000960	0.619171	0.533149	0.676056	0.488827
000962	0.577396	0.611111	0.640091	0.571895
000968	0.566125	0.456757	0.694737	0.612994
000969	0.703896	0.677515	0.639118	0.638158
000970	0.623188	0.496951	0.719424	0.638629
000971	0.659164	0.717314	0.683099	0.663793
000973	0.570225	0.556497	0.6231	0.55873
000980	0.697248	0.672065	0.663842	0.629268
000989	0.714286	0.745902	0.589812	0.64557
000990	0.658974	0.616279	0.557423	0.533113
000997	0.678481	0.677515	0.70936	0.711409
000999	0.5	0.497462	0.6875	0.6875
001872	0.771654	0.750779	0.752525	0.755102
001896	0.611594	0.58457	0.766938	0.764479
600010	0.568681	0.490494	0.551813	0.434263
600016	0.446945	0.399491	0.443182	0.446064
600028	0.618102	0.689231	0.559596	0.630037
600037	0.663158	0.648649	0.570957	0.605769
600039	0.686335	0.719243	0.589831	0.604938
600058	0.653179	0.687117	0.75	0.798193
600061	0.688356	0.69962	0.490842	0.526515
600063	0.662953	0.676101	0.42623	0.426471
600067	0.575597	0.567335	0.669468	0.624625
600068	0.631206	0.523466	0.594595	0.436
600071	0.726154	0.696246	0.697885	0.60274
600072	0.713467	0.649315	0.536932	0.411321
600078	0.724796	0.691617	0.730769	0.690236
600080	0.769053	0.786744	0.660099	0.670623
600081	0.454988	0.494413	0.594527	0.573446
600082	0.711688	0.619597	0.666667	0.443709
600083	0.783934	0.843137	0.673973	0.707746
600086	0.400428	0.466387	0.603206	0.564885
600091	0.684211	0.65896	0.775316	0.730769
600095	0.705405	0.672515	0.498765	0.581169
600099	0.767677	0.759804	0.738462	0.746114
600108	0.553616	0.571429	0.436869	0.538117
600109	0.659639	0.634503	0.285294	0.31962
600111	0.43695	0.472561	0.415663	0.482014
600112	0.674541	0.65371	0.521739	0.612717
600113	0.619178	0.646067	0.626506	0.431677
600115	0.469613	0.532764	0.405797	0.482759
600116	0.751958	0.764368	0.705314	0.721683
600118	0.510638	0.572254	0.498305	0.608333
600125	0.668342	0.690476	0.675545	0.778157
600126	0.655914	0.560847	0.623907	0.576271
600127	0.582011	0.576812	0.677316	0.651757
600129	0.643979	0.661538	0.737265	0.704023
600130	0.76	0.756098	0.7733	0.788235
600135	0.645995	0.670659	0.6	0.504886
600137	0.68144	0.698675	0.692082	0.575972
600139	0.676471	0.582781	0.695082	0.561798
600157	0.496241	0.5	0.250847	0.328767
600158	0.680387	0.737805	0.599099	0.556522
600161	0.588832	0.664962	0.608899	0.672093
600162	0.636605	0.564	0.73125	0.650718
600167	0.806527	0.771429	0.662192	0.700831
600168	0.669903	0.713415	0.654135	0.678233
600170	0.596923	0.46988	0.50939	0.527972
600172	0.691257	0.635783	0.679707	0.654362
600178	0.661157	0.671642	0.651429	0.550136
600179	0.608501	0.70155	0.524416	0.595819
600180	0.707792	0.704918	0.733333	0.755102
600184	0.695971	0.748387	0.64898	0.757895
600186	0.453333	0.549153	0.636364	0.682692
600189	0.776316	0.725131	0.731903	0.685879
600190	0.717687	0.641844	0.480916	0.513661
600191	0.703704	0.695122	0.630363	0.574074
600192	0.69802	0.670854	0.610294	0.540541
600195	0.693299	0.69821	0.606061	0.673367
600200	0.787375	0.753943	0.679083	0.740088
600202	0.590028	0.553398	0.626289	0.602694
600207	0.566553	0.560345	0.552419	0.551237
600208	0.528796	0.55814	0.451327	0.404167
600209	0.627566	0.679612	0.655556	0.762097
600210	0.585165	0.520548	0.662921	0.567164
600213	0.678873	0.654206	0.65651	0.60815
600218	0.7806	0.694678	0.705426	0.603878
600220	0.651429	0.675362	0.530864	0.650456
600221	0.299304	0.417526	0.259162	0.541667
600223	0.753521	0.742188	0.724638	0.745205
600231	0.651042	0.581132	0.641509	0.607595
600233	0.68239	0.592486	0.644258	0.543478
600235	0.723757	0.645646	0.736148	0.62069
600236	0.637883	0.729927	0.662198	0.733634
600238	0.776836	0.791789	0.5	0.590476
600242	0.622517	0.524752	0.618123	0.540698
600249	0.713311	0.708475	0.755102	0.825688
600252	0.655172	0.604575	0.419753	0.270548
600260	0.768539	0.760417	0.792576	0.726688
600261	0.672823	0.610966	0.645062	0.603581
600262	0.617251	0.591837	0.649547	0.563584
600266	0.472155	0.481928	0.493976	0.521173
600269	0.506881	0.501845	0.42439	0.403409
600272	0.654762	0.648318	0.52924	0.616822
600277	0.575597	0.599432	0.605	0.700997
600279	0.703297	0.778502	0.726027	0.792683
600280	0.672043	0.641566	0.571788	0.64918
600288	0.708447	0.759531	0.588235	0.605505
600289	0.662404	0.635569	0.688442	0.726073
600290	0.718821	0.667939	0.683036	0.748062
600292	0.629213	0.647383	0.576667	0.56654
600299	0.541787	0.554878	0.652672	0.70765
600300	0.604585	0.587879	0.578947	0.48249
600301	0.755725	0.763934	0.730864	0.733333
600302	0.790244	0.719101	0.755245	0.728097
600305	0.679814	0.69281	0.660099	0.719588
600306	0.672365	0.659701	0.657817	0.561475
600310	0.666667	0.596439	0.653614	0.572917
600311	0.657658	0.553846	0.498525	0.366667
600321	0.619597	0.637168	0.608187	0.645333
600326	0.588384	0.569863	0.622739	0.580737
600330	0.740525	0.652422	0.690962	0.664596
600331	0.694079	0.65098	0.771044	0.824859
600333	0.852608	0.736842	0.842105	0.766938
600338	0.67374	0.666667	0.712329	0.705298
600339	0.743169	0.639241	0.816273	0.8
600352	0.760943	0.685121	0.777003	0.724138
600360	0.700935	0.693038	0.618938	0.614907
600361	0.698454	0.655462	0.721939	0.741379
600362	0.533898	0.501475	0.746082	0.877419
600365	0.5775	0.587248	0.783099	0.612903
600369	0.407143	0.473868	0.524715	0.618321
600371	0.737805	0.717532	0.463158	0.523973
600376	0.536458	0.518892	0.594203	0.514825
600382	0.691824	0.619335	0.724265	0.498246
600385	0.718266	0.766784	0.685065	0.615702
600386	0.634409	0.591716	0.599379	0.551084
600388	0.613158	0.575758	0.593434	0.595611
600390	0.618321	0.531792	0.495979	0.308594
600395	0.623824	0.478873	0.575221	0.372703
600398	0.826347	0.753125	0.749271	0.6875
600400	0.696165	0.6125	0.604938	0.540426
600408	0.632867	0.633333	0.586614	0.476
600415	0.590909	0.584677	0.683544	0.597015
600419	0.727545	0.789655	0.595016	0.593407
600425	0.780059	0.763407	0.436578	0.5625
600436	0.822581	0.798387	0.888021	0.795148
600449	0.783019	0.809668	0.774854	0.860119
600458	0.760148	0.757098	0.77512	0.782748
600466	0.682692	0.663717	0.654655	0.616822
600467	0.752212	0.818182	0.687151	0.749049
600470	0.843003	0.882857	0.794466	0.880734
600476	0.762963	0.754513	0.725869	0.73029
600479	0.604775	0.680147	0.781931	0.84375
600481	0.631387	0.600649	0.646617	0.508065
600487	0.822622	0.760148	0.785366	0.670498
600501	0.657738	0.678899	0.598187	0.594156
600505	0.717678	0.707937	0.826558	0.752907
600511	0.71028	0.712121	0.61976	0.683432
600513	0.72	0.682927	0.789318	0.737931
600518	0.542334	0.590909	0.512821	0.568182
600520	0.686391	0.62585	0.629412	0.555556
600525	0.71875	0.689655	0.635783	0.544747
600528	0.551724	0.417957	0.471125	0.258333
600529	0.798898	0.789744	0.750588	0.763557
600532	0.694981	0.695035	0.659218	0.688716
600533	0.63142	0.617021	0.639456	0.66782
600537	0.722433	0.782772	0.722488	0.648438
600538	0.762058	0.752033	0.789174	0.858491
600551	0.750779	0.835165	0.72069	0.793269
600555	0.482877	0.549342	0.640741	0.663004
600557	0.665339	0.687861	0.762846	0.849003
600559	0.603448	0.588589	0.548951	0.522436
600560	0.788698	0.780702	0.726161	0.685294
600563	0.717262	0.724816	0.684211	0.803318
600565	0.569892	0.588235	0.486207	0.509158
600567	0.745407	0.707483	0.671717	0.609756
600568	0.702842	0.616352	0.690418	0.64876
600578	0.665706	0.676712	0.649701	0.74744
600580	0.646259	0.698113	0.611296	0.695876
600583	0.56117	0.598784	0.742947	0.754777
600586	0.575221	0.566225	0.524138	0.451064
600587	0.837209	0.824675	0.683168	0.742754
600590	0.703704	0.72028	0.645604	0.655172
600594	0.692308	0.727969	0.696133	0.817352
600597	0.651652	0.66185	0.605863	0.668588
600602	0.702381	0.652038	0.675439	0.662577
600603	0.767956	0.737143	0.738889	0.726154
600604	0.706452	0.667752	0.57037	0.616788
600605	0.806931	0.771186	0.762887	0.545244
600609	0.583942	0.536332	0.649289	0.598007
600611	0.567639	0.569106	0.626667	0.274336
600612	0.648415	0.651099	0.506234	0.628809
600613	0.721264	0.752508	0.728435	0.782313
600615	0.75067	0.752475	0.669591	0.692857
600619	0.716535	0.674772	0.705189	0.616236
600622	0.772627	0.701695	0.747748	0.623053
600623	0.731788	0.783019	0.607261	0.583969
600624	0.734848	0.697329	0.655263	0.585209
600629	0.775785	0.784615	0.662162	0.454148
600635	0.725989	0.627517	0.618321	0.405622
600638	0.692513	0.586319	0.688249	0.651822
600639	0.608696	0.635179	0.382445	0.482072
600640	0.635328	0.642857	0.628125	0.622951
600641	0.563452	0.610497	0.569536	0.660969
600647	0.705056	0.69341	0.626087	0.569733
600649	0.676259	0.576208	0.641304	0.56087
600650	0.653979	0.709589	0.594502	0.622074
600652	0.531599	0.595308	0.52968	0.57197
600654	0.494624	0.515789	0.53125	0.407258
600655	0.642012	0.536364	0.75419	0.76
600658	0.755319	0.703833	0.72043	0.696203
600660	0.692661	0.646277	0.802218	0.754768
600661	0.702703	0.742331	0.633803	0.659574
600665	0.704327	0.597403	0.680899	0.560831
600666	0.751958	0.679715	0.691617	0.710983
600671	0.690544	0.718213	0.692073	0.617978
600673	0.71261	0.615132	0.71875	0.614583
600678	0.641104	0.6	0.698758	0.608209
600682	0.657895	0.66791	0.649652	0.610092
600685	0.530726	0.546099	0.610951	0.602362
600691	0.734417	0.680352	0.730871	0.703072
600692	0.659033	0.648501	0.704835	0.602606
600695	0.712329	0.545802	0.723502	0.523605
600707	0.665761	0.564103	0.656425	0.528384
600708	0.683511	0.643564	0.694377	0.764228
600710	0.659639	0.636042	0.731392	0.644828
600711	0.637255	0.659164	0.533333	0.56701
600713	0.759669	0.766082	0.734247	0.830275
600714	0.618919	0.617816	0.604839	0.662338
600715	0.791667	0.75	0.68661	0.59009
600718	0.571429	0.533762	0.555283	0.490323
600719	0.822917	0.78125	0.807692	0.781046
600721	0.680251	0.703593	0.660066	0.666667
600723	0.658711	0.667546	0.664216	0.628571
600724	0.610959	0.592025	0.668407	0.767241
600735	0.718204	0.703593	0.730077	0.767123
600742	0.683973	0.690773	0.628319	0.627346
600743	0.701068	0.791946	0.504823	0.573171
600746	0.676399	0.594118	0.688679	0.595166
600751	0.662577	0.665595	0.634441	0.651246
600755	0.62533	0.59116	0.664894	0.637874
600758	0.755968	0.750903	0.764012	0.671053
600760	0.694595	0.728045	0.588529	0.542424
600766	0.739726	0.724014	0.739011	0.714286
600767	0.684049	0.676282	0.736677	0.860104
600770	0.683117	0.680251	0.761194	0.699275
600773	0.635135	0.563636	0.651099	0.59854
600780	0.74928	0.818452	0.774295	0.897311
600782	0.707196	0.66289	0.667453	0.518625
600793	0.743003	0.676923	0.765432	0.71519
600794	0.697479	0.691257	0.61039	0.627907
600797	0.741026	0.691489	0.694118	0.709571
600802	0.761682	0.703504	0.726841	0.646893
Mean	0.66477	0.649712	0.643576	0.62567
