# Supplementary material for: A Hybrid Method Based on Extreme Learning Machine and Wavelet Transform Denoising for Stock Prediction
Source: Entropy (Basel). 2021 Apr 9;23(4):440. doi: 10.3390/e23040440 (PMC8070264; doi:10.3390/e23040440)
Supplement: Supplementary file 1 [file entropy-23-00440-s001.zip › 400_results_statistics_different_models/000001_metrics_different_models.xlsx]

## Sheet: Sheet1
	Code	model	Valid_Acc	Test_Acc	Valid_P	Test_P	Valid_R	Test_R	Valid_F1	Test_F1	Valid_AUC	Test_AUC
0	000001	ELM	0.579399	0.663805	0.754717	0.707407	0.39801	0.550432	0.521173	0.619125	0.611463	0.663
1	000001	D_ELM	0.709585	0.695279	0.698745	0.742475	0.560403	0.620112	0.621974	0.675799	0.690426	0.697153
2	000001	KNN	0.559371	0.640916	0.721698	0.654839	0.380597	0.585014	0.498371	0.61796	0.590972	0.640519
3	000001	LR	0.48927	0.620887	0.731959	0.741176	0.176617	0.363112	0.284569	0.487427	0.544537	0.619056
4	000001	RandomForest	0.60515	0.648069	0.771552	0.662379	0.445274	0.59366	0.564669	0.62614	0.633411	0.647682
5	000001	DecisionTree	0.622318	0.655222	0.767442	0.677852	0.492537	0.582133	0.6	0.626357	0.645259	0.654703
6	000001	Gradient Boosting	0.622318	0.680973	0.782787	0.7	0.475124	0.62536	0.591331	0.660578	0.648337	0.680578
7	000001	AdaBoost	0.618026	0.685265	0.766798	0.70418	0.482587	0.631124	0.592366	0.665653	0.641967	0.68488
8	000001	Naive Bayes	0.486409	0.610873	0.669291	0.669683	0.211443	0.426513	0.321361	0.521127	0.535014	0.609563
9	000001	LDA	0.550787	0.642346	0.778481	0.713656	0.30597	0.466859	0.439286	0.56446	0.594063	0.6411
10	000001	QDA	0.589413	0.60515	0.647059	0.589421	0.629353	0.674352	0.638083	0.629032	0.582353	0.605642
11	000001	SVC	0.633763	0.683834	0.820175	0.721831	0.465174	0.590778	0.593651	0.649762	0.663563	0.683173
