# Supplementary material for: A Hybrid Method Based on Extreme Learning Machine and Wavelet Transform Denoising for Stock Prediction
Source: Entropy (Basel). 2021 Apr 9;23(4):440. doi: 10.3390/e23040440 (PMC8070264; doi:10.3390/e23040440)
Supplement: Supplementary file 1 [file entropy-23-00440-s001.zip › 400_results_statistics_different_models/000005_metrics_different_models.xlsx]

## Sheet: Sheet1
	Code	model	Valid_Acc	Test_Acc	Valid_P	Test_P	Valid_R	Test_R	Valid_F1	Test_F1	Valid_AUC	Test_AUC
0	000005	ELM	0.631098	0.649924	0.537118	0.652361	0.474903	0.504983	0.504098	0.569288	0.60395	0.638728
1	000005	D_ELM	0.724085	0.694064	0.468571	0.590909	0.482353	0.346667	0.475362	0.436975	0.645497	0.610833
2	000005	KNN	0.625	0.613394	0.526749	0.584838	0.494208	0.538206	0.50996	0.560554	0.602268	0.607586
3	000005	LR	0.631098	0.636225	0.549708	0.653465	0.362934	0.438538	0.437209	0.524851	0.58449	0.620954
4	000005	RandomForest	0.657012	0.649924	0.565891	0.637066	0.563707	0.548173	0.564797	0.589286	0.640795	0.642064
5	000005	DecisionTree	0.594512	0.614916	0.487973	0.583916	0.548263	0.554817	0.516364	0.568995	0.586474	0.610274
6	000005	Gradient Boosting	0.620427	0.657534	0.520492	0.645038	0.490347	0.561462	0.50497	0.600355	0.597819	0.650113
7	000005	AdaBoost	0.614329	0.642314	0.510274	0.616197	0.57529	0.581395	0.540835	0.598291	0.607544	0.637608
8	000005	Naive Bayes	0.579268	0.561644	0.438849	0.563107	0.235521	0.192691	0.306533	0.287129	0.519524	0.533143
9	000005	LDA	0.631098	0.660578	0.536481	0.665254	0.482625	0.521595	0.50813	0.58473	0.605293	0.649842
10	000005	QDA	0.592988	0.595129	0.477778	0.59887	0.332046	0.352159	0.3918	0.443515	0.547635	0.576361
11	000005	SVC	0.646341	0.652968	0.55336	0.642023	0.540541	0.548173	0.546875	0.591398	0.627953	0.644873
