# Supplementary material for: A Hybrid Method Based on Extreme Learning Machine and Wavelet Transform Denoising for Stock Prediction
Source: Entropy (Basel). 2021 Apr 9;23(4):440. doi: 10.3390/e23040440 (PMC8070264; doi:10.3390/e23040440)
Supplement: Supplementary file 1 [file entropy-23-00440-s001.zip › 400_results_statistics_different_models/000007_metrics_different_models.xlsx]

## Sheet: Sheet1
	Code	model	Valid_Acc	Test_Acc	Valid_P	Test_P	Valid_R	Test_R	Valid_F1	Test_F1	Valid_AUC	Test_AUC
0	000007	ELM	0.606159	0.576985	0.555825	0.510843	0.792388	0.785185	0.653352	0.618978	0.61723	0.600085
1	000007	D_ELM	0.672609	0.648298	0.595469	0.631579	0.704981	0.675497	0.645614	0.6528	0.676929	0.648859
2	000007	KNN	0.604538	0.575365	0.558747	0.510204	0.740484	0.740741	0.636905	0.60423	0.61262	0.593713
3	000007	LR	0.539708	0.534846	0.504892	0.483301	0.892734	0.911111	0.645	0.631579	0.560696	0.576593
4	000007	RandomForest	0.625608	0.620746	0.57967	0.552632	0.730104	0.7	0.646248	0.617647	0.63182	0.629539
5	000007	DecisionTree	0.640194	0.667747	0.596542	0.601246	0.716263	0.714815	0.650943	0.65313	0.644717	0.672969
6	000007	Gradient Boosting	0.615883	0.654781	0.57027	0.578512	0.730104	0.777778	0.640364	0.663507	0.622674	0.668428
7	000007	AdaBoost	0.620746	0.65316	0.574932	0.576503	0.730104	0.781481	0.643293	0.663522	0.627247	0.667398
8	000007	Naive Bayes	0.54295	0.538088	0.507338	0.484076	0.83737	0.844444	0.631854	0.615385	0.560453	0.572078
9	000007	LDA	0.580227	0.589951	0.534884	0.519722	0.795848	0.82963	0.639777	0.639087	0.593046	0.616544
10	000007	QDA	0.599676	0.562399	0.571429	0.5	0.581315	0.548148	0.576329	0.522968	0.598584	0.560818
11	000007	SVC	0.622366	0.623987	0.571066	0.547739	0.778547	0.807407	0.658858	0.652695	0.631651	0.644338
