# Supplementary material for: A Hybrid Method Based on Extreme Learning Machine and Wavelet Transform Denoising for Stock Prediction
Source: Entropy (Basel). 2021 Apr 9;23(4):440. doi: 10.3390/e23040440 (PMC8070264; doi:10.3390/e23040440)
Supplement: Supplementary file 1 [file entropy-23-00440-s001.zip › 400_results_statistics_different_models/000012_metrics_different_models.xlsx]

## Sheet: Sheet1
	Code	model	Valid_Acc	Test_Acc	Valid_P	Test_P	Valid_R	Test_R	Valid_F1	Test_F1	Valid_AUC	Test_AUC
0	000012	ELM	0.627479	0.650636	0.703488	0.652344	0.600496	0.513846	0.647925	0.574871	0.631931	0.640431
1	000012	D_ELM	0.672805	0.697313	0.7	0.738007	0.648501	0.58309	0.673267	0.651466	0.673808	0.694018
2	000012	KNN	0.592068	0.649222	0.678019	0.635088	0.543424	0.556923	0.603306	0.593443	0.600095	0.642336
3	000012	LR	0.668555	0.681754	0.735376	0.653374	0.655087	0.655385	0.692913	0.654378	0.670778	0.679787
4	000012	RandomForest	0.616147	0.684583	0.684358	0.673469	0.60794	0.609231	0.64389	0.639742	0.617502	0.678961
5	000012	DecisionTree	0.593484	0.673267	0.674699	0.664336	0.555831	0.584615	0.609524	0.621931	0.599698	0.666653
6	000012	Gradient Boosting	0.628895	0.693069	0.707965	0.691489	0.595533	0.6	0.6469	0.642504	0.6344	0.686126
7	000012	AdaBoost	0.604816	0.684583	0.698718	0.6875	0.540943	0.575385	0.60979	0.626466	0.615356	0.676436
8	000012	Naive Bayes	0.498584	0.618105	0.606987	0.682119	0.344913	0.316923	0.439873	0.432773	0.523942	0.595634
9	000012	LDA	0.65864	0.653465	0.721311	0.622699	0.655087	0.624615	0.686606	0.623656	0.659227	0.651313
10	000012	QDA	0.609065	0.560113	0.658354	0.520231	0.655087	0.553846	0.656716	0.536513	0.601471	0.559646
11	000012	SVC	0.627479	0.694484	0.696629	0.701107	0.615385	0.584615	0.653491	0.637584	0.629474	0.686287
