# Supplementary material for: A Hybrid Method Based on Extreme Learning Machine and Wavelet Transform Denoising for Stock Prediction
Source: Entropy (Basel). 2021 Apr 9;23(4):440. doi: 10.3390/e23040440 (PMC8070264; doi:10.3390/e23040440)
Supplement: Supplementary file 1 [file entropy-23-00440-s001.zip › 400_results_statistics_different_models/000014_metrics_different_models.xlsx]

## Sheet: Sheet1
	Code	model	Valid_Acc	Test_Acc	Valid_P	Test_P	Valid_R	Test_R	Valid_F1	Test_F1	Valid_AUC	Test_AUC
0	000014	ELM	0.645207	0.648571	0.674342	0.646154	0.579096	0.521739	0.6231	0.57732	0.64607	0.639176
1	000014	D_ELM	0.616595	0.7	0.648148	0.670833	0.502874	0.55137	0.566343	0.605263	0.616109	0.678871
2	000014	KNN	0.585122	0.572857	0.611888	0.536741	0.49435	0.521739	0.546875	0.529134	0.586306	0.569071
3	000014	LR	0.629471	0.647143	0.661017	0.636364	0.550847	0.543478	0.600924	0.586265	0.630496	0.639464
4	000014	RandomForest	0.623748	0.622857	0.661922	0.597973	0.525424	0.549689	0.585827	0.572816	0.625031	0.617437
5	000014	DecisionTree	0.629471	0.635714	0.703863	0.631373	0.463277	0.5	0.558773	0.558059	0.631638	0.625661
6	000014	Gradient Boosting	0.629471	0.662857	0.647975	0.63871	0.587571	0.614907	0.616296	0.626582	0.630017	0.659305
7	000014	AdaBoost	0.640916	0.632857	0.660436	0.607973	0.59887	0.568323	0.628148	0.58748	0.641464	0.628077
8	000014	Naive Bayes	0.545064	0.6	0.573171	0.594595	0.398305	0.409938	0.47	0.485294	0.546979	0.585921
9	000014	LDA	0.622318	0.66	0.642405	0.644828	0.573446	0.580745	0.60597	0.611111	0.622955	0.654129
10	000014	QDA	0.559371	0.572857	0.599138	0.546559	0.392655	0.419255	0.474403	0.474517	0.561545	0.561479
11	000014	SVC	0.642346	0.66	0.673333	0.653285	0.570621	0.555901	0.617737	0.600671	0.643282	0.652289
