# Supplementary material for: A Hybrid Method Based on Extreme Learning Machine and Wavelet Transform Denoising for Stock Prediction
Source: Entropy (Basel). 2021 Apr 9;23(4):440. doi: 10.3390/e23040440 (PMC8070264; doi:10.3390/e23040440)
Supplement: Supplementary file 1 [file entropy-23-00440-s001.zip › 400_results_statistics_different_models/000025_metrics_different_models.xlsx]

## Sheet: Sheet1
	Code	model	Valid_Acc	Test_Acc	Valid_P	Test_P	Valid_R	Test_R	Valid_F1	Test_F1	Valid_AUC	Test_AUC
0	000025	ELM	0.515625	0.605674	0.35989	0.507246	0.548117	0.739437	0.434494	0.601719	0.523521	0.627438
1	000025	D_ELM	0.666193	0.689362	0.468619	0.569307	0.509091	0.465587	0.488017	0.512249	0.623347	0.637815
2	000025	KNN	0.588068	0.594326	0.414141	0.496575	0.514644	0.510563	0.458955	0.503472	0.570225	0.580697
3	000025	LR	0.460227	0.556028	0.359281	0.472486	0.753138	0.876761	0.486486	0.614057	0.531408	0.608214
4	000025	RandomForest	0.602273	0.653901	0.418327	0.565359	0.439331	0.609155	0.428571	0.586441	0.562676	0.64662
5	000025	DecisionTree	0.605114	0.656738	0.432526	0.572414	0.523013	0.584507	0.473485	0.578397	0.585162	0.644985
6	000025	Gradient Boosting	0.605114	0.666667	0.43299	0.571429	0.527197	0.690141	0.475472	0.625199	0.586179	0.670486
7	000025	AdaBoost	0.588068	0.658156	0.411765	0.568254	0.497908	0.630282	0.450758	0.597663	0.566158	0.653621
8	000025	Naive Bayes	0.393466	0.487943	0.279343	0.429098	0.497908	0.820423	0.357895	0.563482	0.418846	0.54204
9	000025	LDA	0.526989	0.575887	0.391705	0.482993	0.711297	0.75	0.505201	0.587586	0.571778	0.604216
10	000025	QDA	0.643466	0.578723	0.473684	0.458599	0.451883	0.253521	0.462527	0.326531	0.596909	0.52581
11	000025	SVC	0.571023	0.666667	0.40597	0.567123	0.569038	0.728873	0.473868	0.637904	0.57054	0.676788
