# Supplementary material for: A Hybrid Method Based on Extreme Learning Machine and Wavelet Transform Denoising for Stock Prediction
Source: Entropy (Basel). 2021 Apr 9;23(4):440. doi: 10.3390/e23040440 (PMC8070264; doi:10.3390/e23040440)
Supplement: Supplementary file 1 [file entropy-23-00440-s001.zip › 400_results_statistics_different_models/000026_metrics_different_models.xlsx]

## Sheet: Sheet1
	Code	model	Valid_Acc	Test_Acc	Valid_P	Test_P	Valid_R	Test_R	Valid_F1	Test_F1	Valid_AUC	Test_AUC
0	000026	ELM	0.637006	0.627645	0.687912	0.597531	0.731308	0.705539	0.708947	0.647059	0.612083	0.630092
1	000026	D_ELM	0.658192	0.699577	0.678133	0.620462	0.713178	0.657343	0.695214	0.63837	0.652539	0.692738
2	000026	KNN	0.584746	0.651622	0.666667	0.631148	0.626168	0.673469	0.645783	0.651622	0.573798	0.652308
3	000026	LR	0.696328	0.565585	0.697588	0.532228	0.878505	0.842566	0.777663	0.65237	0.648181	0.574288
4	000026	RandomForest	0.634181	0.648801	0.697892	0.624339	0.696262	0.688047	0.697076	0.654646	0.617774	0.650034
5	000026	DecisionTree	0.59322	0.671368	0.688172	0.692308	0.598131	0.577259	0.64	0.629571	0.591923	0.668411
6	000026	Gradient Boosting	0.634181	0.661495	0.69697	0.635884	0.698598	0.702624	0.697783	0.66759	0.617156	0.662787
7	000026	AdaBoost	0.596045	0.668547	0.678392	0.663636	0.630841	0.638484	0.653753	0.650817	0.586849	0.667603
8	000026	Naive Bayes	0.567797	0.64457	0.665761	0.654237	0.57243	0.562682	0.615578	0.605016	0.566572	0.641997
9	000026	LDA	0.687853	0.627645	0.716075	0.583158	0.801402	0.80758	0.75634	0.677262	0.657844	0.633298
10	000026	QDA	0.641243	0.507757	0.669261	0.494585	0.803738	0.798834	0.730361	0.610925	0.598298	0.516903
11	000026	SVC	0.666667	0.647391	0.718182	0.620155	0.738318	0.699708	0.728111	0.657534	0.64773	0.649035
