# Supplementary material for: A Hybrid Method Based on Extreme Learning Machine and Wavelet Transform Denoising for Stock Prediction
Source: Entropy (Basel). 2021 Apr 9;23(4):440. doi: 10.3390/e23040440 (PMC8070264; doi:10.3390/e23040440)
Supplement: Supplementary file 1 [file entropy-23-00440-s001.zip › 400_results_statistics_different_models/000031_metrics_different_models.xlsx]

## Sheet: Sheet1
	Code	model	Valid_Acc	Test_Acc	Valid_P	Test_P	Valid_R	Test_R	Valid_F1	Test_F1	Valid_AUC	Test_AUC
0	000031	ELM	0.656848	0.671576	0.61194	0.667797	0.665584	0.611801	0.637636	0.638574	0.65759	0.668646
1	000031	D_ELM	0.712813	0.723122	0.638095	0.711974	0.712766	0.689655	0.673367	0.700637	0.712806	0.721216
2	000031	KNN	0.599411	0.63623	0.557325	0.621359	0.568182	0.596273	0.562701	0.608558	0.596759	0.634271
3	000031	LR	0.637703	0.66863	0.584239	0.635097	0.698052	0.708075	0.636095	0.669604	0.642827	0.670564
4	000031	RandomForest	0.664212	0.62592	0.627389	0.609677	0.63961	0.586957	0.633441	0.598101	0.662123	0.62401
5	000031	DecisionTree	0.624448	0.633284	0.598513	0.654008	0.522727	0.481366	0.558059	0.554562	0.615811	0.625837
6	000031	Gradient Boosting	0.63623	0.658321	0.590504	0.638889	0.646104	0.642857	0.617054	0.640867	0.637068	0.657563
7	000031	AdaBoost	0.624448	0.662739	0.577259	0.634006	0.642857	0.68323	0.608295	0.657698	0.626011	0.663744
8	000031	Naive Bayes	0.552283	0.56701	0.507194	0.583333	0.457792	0.304348	0.481229	0.4	0.54426	0.554135
9	000031	LDA	0.643594	0.684831	0.592697	0.656977	0.685065	0.701863	0.635542	0.678679	0.647115	0.685666
10	000031	QDA	0.530191	0.555228	0.488706	0.520161	0.772727	0.801242	0.598742	0.630807	0.550784	0.567288
11	000031	SVC	0.658321	0.655376	0.611111	0.642857	0.678571	0.614907	0.643077	0.628571	0.66004	0.653392
