# Supplementary material for: A Hybrid Method Based on Extreme Learning Machine and Wavelet Transform Denoising for Stock Prediction
Source: Entropy (Basel). 2021 Apr 9;23(4):440. doi: 10.3390/e23040440 (PMC8070264; doi:10.3390/e23040440)
Supplement: Supplementary file 1 [file entropy-23-00440-s001.zip › 400_results_statistics_different_models/000032_metrics_different_models.xlsx]

## Sheet: Sheet1
	Code	model	Valid_Acc	Test_Acc	Valid_P	Test_P	Valid_R	Test_R	Valid_F1	Test_F1	Valid_AUC	Test_AUC
0	000032	ELM	0.609792	0.64	0.592593	0.65035	0.710059	0.75	0.64603	0.696629	0.609494	0.627475
1	000032	D_ELM	0.626113	0.703704	0.635514	0.748588	0.60177	0.704787	0.618182	0.726027	0.626258	0.703564
2	000032	KNN	0.58457	0.604444	0.574359	0.648725	0.662722	0.615591	0.615385	0.631724	0.584337	0.603175
3	000032	LR	0.575668	0.631111	0.548872	0.610413	0.863905	0.913978	0.671264	0.73197	0.57481	0.598903
4	000032	RandomForest	0.615727	0.657778	0.606469	0.690027	0.66568	0.688172	0.634697	0.689098	0.615578	0.654317
5	000032	DecisionTree	0.591988	0.678519	0.574822	0.675737	0.715976	0.801075	0.637681	0.733087	0.591619	0.664564
6	000032	Gradient Boosting	0.60089	0.677037	0.592992	0.688725	0.650888	0.755376	0.620592	0.720513	0.600741	0.668117
7	000032	AdaBoost	0.581602	0.678519	0.577778	0.689487	0.615385	0.758065	0.595989	0.722151	0.581502	0.669461
8	000032	Naive Bayes	0.565282	0.64	0.553957	0.63871	0.683432	0.798387	0.611921	0.709677	0.56493	0.621966
9	000032	LDA	0.614243	0.675556	0.584783	0.663812	0.795858	0.833333	0.674185	0.738975	0.613703	0.657591
10	000032	QDA	0.529674	0.554074	0.524476	0.581609	0.66568	0.680108	0.586701	0.627014	0.529269	0.539724
11	000032	SVC	0.632047	0.657778	0.619681	0.680307	0.689349	0.715054	0.652661	0.697248	0.631877	0.651256
