# Supplementary material for: A Hybrid Method Based on Extreme Learning Machine and Wavelet Transform Denoising for Stock Prediction
Source: Entropy (Basel). 2021 Apr 9;23(4):440. doi: 10.3390/e23040440 (PMC8070264; doi:10.3390/e23040440)
Supplement: Supplementary file 1 [file entropy-23-00440-s001.zip › 400_results_statistics_different_models/000048_metrics_different_models.xlsx]

## Sheet: Sheet1
	Code	model	Valid_Acc	Test_Acc	Valid_P	Test_P	Valid_R	Test_R	Valid_F1	Test_F1	Valid_AUC	Test_AUC
0	000048	ELM	0.622449	0.682216	0.617162	0.662879	0.566667	0.575658	0.590837	0.616197	0.620412	0.671337
1	000048	D_ELM	0.625364	0.683673	0.613861	0.727273	0.570552	0.599424	0.591415	0.657188	0.622776	0.684668
2	000048	KNN	0.599125	0.604956	0.586751	0.558304	0.563636	0.519737	0.574961	0.53833	0.597829	0.596256
3	000048	LR	0.635569	0.690962	0.616279	0.648387	0.642424	0.661184	0.62908	0.654723	0.635819	0.687922
4	000048	RandomForest	0.622449	0.658892	0.62724	0.642276	0.530303	0.519737	0.574713	0.574545	0.619084	0.644685
5	000048	DecisionTree	0.631195	0.69242	0.623794	0.663158	0.587879	0.621711	0.605304	0.641766	0.629614	0.685201
6	000048	Gradient Boosting	0.625364	0.683673	0.621262	0.65371	0.566667	0.608553	0.59271	0.630324	0.623221	0.676004
7	000048	AdaBoost	0.619534	0.682216	0.612378	0.664122	0.569697	0.572368	0.590267	0.614841	0.617714	0.671001
8	000048	Naive Bayes	0.590379	0.658892	0.579805	0.623239	0.539394	0.582237	0.55887	0.602041	0.588517	0.651066
9	000048	LDA	0.629738	0.670554	0.61875	0.629139	0.6	0.625	0.609231	0.627063	0.628652	0.665903
10	000048	QDA	0.507289	0.514577	0.491525	0.469854	0.70303	0.743421	0.578554	0.575796	0.514436	0.537941
11	000048	SVC	0.619534	0.696793	0.620209	0.680451	0.539394	0.595395	0.576985	0.635088	0.616607	0.686441
