# Supplementary material for: A Hybrid Method Based on Extreme Learning Machine and Wavelet Transform Denoising for Stock Prediction
Source: Entropy (Basel). 2021 Apr 9;23(4):440. doi: 10.3390/e23040440 (PMC8070264; doi:10.3390/e23040440)
Supplement: Supplementary file 1 [file entropy-23-00440-s001.zip › 400_results_statistics_different_models/000050_metrics_different_models.xlsx]

## Sheet: Sheet1
	Code	model	Valid_Acc	Test_Acc	Valid_P	Test_P	Valid_R	Test_R	Valid_F1	Test_F1	Valid_AUC	Test_AUC
0	000050	ELM	0.591176	0.619677	0.643678	0.682759	0.592593	0.542466	0.61708	0.60458	0.590998	0.625663
1	000050	D_ELM	0.630882	0.681351	0.663842	0.743682	0.640327	0.585227	0.651872	0.655008	0.630068	0.684711
2	000050	KNN	0.617647	0.63583	0.676647	0.693069	0.597884	0.575342	0.634831	0.628743	0.620134	0.640519
3	000050	LR	0.608824	0.649046	0.658192	0.685294	0.616402	0.638356	0.636612	0.660993	0.60787	0.649874
4	000050	RandomForest	0.604412	0.622614	0.654391	0.670886	0.611111	0.580822	0.632011	0.622614	0.603569	0.625854
5	000050	DecisionTree	0.585294	0.627019	0.666667	0.697509	0.507937	0.536986	0.576577	0.606811	0.595028	0.633999
6	000050	Gradient Boosting	0.613235	0.612335	0.65928	0.654434	0.62963	0.586301	0.644114	0.618497	0.611172	0.614353
7	000050	AdaBoost	0.569118	0.61674	0.618384	0.668831	0.587302	0.564384	0.602442	0.612184	0.56683	0.620799
8	000050	Naive Bayes	0.530882	0.537445	0.608059	0.643678	0.439153	0.306849	0.509985	0.415584	0.542424	0.555323
9	000050	LDA	0.614706	0.665198	0.66763	0.703264	0.611111	0.649315	0.638122	0.675214	0.615158	0.66643
10	000050	QDA	0.55	0.566814	0.592308	0.624113	0.611111	0.482192	0.601562	0.544049	0.542311	0.573374
11	000050	SVC	0.595588	0.631424	0.641096	0.681529	0.619048	0.586301	0.629879	0.630339	0.592636	0.634923
