# Supplementary material for: A Hybrid Method Based on Extreme Learning Machine and Wavelet Transform Denoising for Stock Prediction
Source: Entropy (Basel). 2021 Apr 9;23(4):440. doi: 10.3390/e23040440 (PMC8070264; doi:10.3390/e23040440)
Supplement: Supplementary file 1 [file entropy-23-00440-s001.zip › 400_results_statistics_different_models/000055_metrics_different_models.xlsx]

## Sheet: Sheet1
	Code	model	Valid_Acc	Test_Acc	Valid_P	Test_P	Valid_R	Test_R	Valid_F1	Test_F1	Valid_AUC	Test_AUC
0	000055	ELM	0.643258	0.61236	0.609023	0.463807	0.71261	0.694779	0.656757	0.55627	0.646062	0.631407
1	000055	D_ELM	0.671348	0.669944	0.64	0.524823	0.674699	0.594378	0.656891	0.557439	0.67156	0.65248
2	000055	KNN	0.602528	0.533708	0.573604	0.38814	0.662757	0.578313	0.614966	0.464516	0.604963	0.544016
3	000055	LR	0.59691	0.502809	0.554	0.39521	0.812317	0.795181	0.65874	0.528	0.605619	0.570377
4	000055	RandomForest	0.632022	0.601124	0.608815	0.452055	0.648094	0.662651	0.627841	0.537459	0.632672	0.615343
5	000055	DecisionTree	0.641854	0.626404	0.625	0.474474	0.630499	0.634538	0.627737	0.542955	0.641395	0.628284
6	000055	Gradient Boosting	0.654494	0.633427	0.627346	0.482857	0.686217	0.678715	0.655462	0.564274	0.655777	0.643893
7	000055	AdaBoost	0.63764	0.626404	0.609499	0.475645	0.677419	0.666667	0.641667	0.555184	0.639249	0.635709
8	000055	Naive Bayes	0.601124	0.581461	0.577657	0.429799	0.621701	0.60241	0.59887	0.501672	0.601956	0.586302
9	000055	LDA	0.616573	0.571629	0.575893	0.436937	0.756598	0.779116	0.653992	0.559885	0.622234	0.61958
10	000055	QDA	0.509831	0.455056	0.492126	0.367619	0.733138	0.7751	0.588928	0.498708	0.51886	0.529019
11	000055	SVC	0.654494	0.609551	0.630137	0.459384	0.674487	0.658635	0.651558	0.541254	0.655303	0.620894
