# Supplementary material for: A Hybrid Method Based on Extreme Learning Machine and Wavelet Transform Denoising for Stock Prediction
Source: Entropy (Basel). 2021 Apr 9;23(4):440. doi: 10.3390/e23040440 (PMC8070264; doi:10.3390/e23040440)
Supplement: Supplementary file 1 [file entropy-23-00440-s001.zip › 400_results_statistics_different_models/000056_metrics_different_models.xlsx]

## Sheet: Sheet1
	Code	model	Valid_Acc	Test_Acc	Valid_P	Test_P	Valid_R	Test_R	Valid_F1	Test_F1	Valid_AUC	Test_AUC
0	000056	ELM	0.614138	0.631811	0.625	0.577617	0.56213	0.546075	0.5919	0.561404	0.61391	0.621483
1	000056	D_ELM	0.66863	0.702504	0.631746	0.69469	0.646104	0.541379	0.638844	0.608527	0.666718	0.682001
2	000056	KNN	0.599411	0.617084	0.607843	0.553746	0.550296	0.580205	0.57764	0.566667	0.599195	0.612641
3	000056	LR	0.630339	0.653903	0.637224	0.602113	0.597633	0.583618	0.616794	0.592721	0.630195	0.645436
4	000056	RandomForest	0.608247	0.661267	0.622449	0.610526	0.54142	0.593857	0.579114	0.602076	0.607953	0.653146
5	000056	DecisionTree	0.581738	0.659794	0.588235	0.620155	0.532544	0.546075	0.559006	0.580762	0.581521	0.646095
6	000056	Gradient Boosting	0.594993	0.662739	0.605351	0.623077	0.535503	0.552901	0.568289	0.585895	0.594731	0.649508
7	000056	AdaBoost	0.603829	0.667158	0.592	0.601824	0.656805	0.675768	0.622721	0.636656	0.604062	0.668195
8	000056	Naive Bayes	0.544919	0.60972	0.572864	0.584337	0.337278	0.331058	0.424581	0.422658	0.544006	0.576151
9	000056	LDA	0.648012	0.65243	0.652308	0.600707	0.627219	0.580205	0.639517	0.590278	0.64792	0.643729
10	000056	QDA	0.574374	0.571429	0.600823	0.504505	0.431953	0.382253	0.502582	0.434951	0.573748	0.548639
11	000056	SVC	0.633284	0.65243	0.644013	0.601423	0.588757	0.576792	0.615147	0.58885	0.633088	0.643318
