# Supplementary material for: A Hybrid Method Based on Extreme Learning Machine and Wavelet Transform Denoising for Stock Prediction
Source: Entropy (Basel). 2021 Apr 9;23(4):440. doi: 10.3390/e23040440 (PMC8070264; doi:10.3390/e23040440)
Supplement: Supplementary file 1 [file entropy-23-00440-s001.zip › 400_results_statistics_different_models/000061_metrics_different_models.xlsx]

## Sheet: Sheet1
	Code	model	Valid_Acc	Test_Acc	Valid_P	Test_P	Valid_R	Test_R	Valid_F1	Test_F1	Valid_AUC	Test_AUC
0	000061	ELM	0.608824	0.644118	0.6337	0.627306	0.510324	0.546624	0.565359	0.584192	0.608535	0.636456
1	000061	D_ELM	0.661765	0.689706	0.581699	0.606061	0.635714	0.656934	0.607509	0.630473	0.657857	0.684378
2	000061	KNN	0.613235	0.592647	0.645038	0.558621	0.498525	0.5209	0.562396	0.539101	0.612899	0.587008
3	000061	LR	0.608824	0.664706	0.64898	0.681223	0.469027	0.501608	0.544521	0.577778	0.608414	0.651888
4	000061	RandomForest	0.608824	0.636765	0.62543	0.6	0.536873	0.617363	0.577778	0.608558	0.608613	0.63524
5	000061	DecisionTree	0.605882	0.670588	0.603499	0.633028	0.610619	0.665595	0.607038	0.648903	0.605896	0.670196
6	000061	Gradient Boosting	0.613235	0.666176	0.625828	0.634615	0.557522	0.636656	0.589704	0.635634	0.613072	0.663856
7	000061	AdaBoost	0.605882	0.658824	0.609907	0.619335	0.581121	0.659164	0.595166	0.638629	0.60581	0.65885
8	000061	Naive Bayes	0.561765	0.566176	0.598086	0.541667	0.368732	0.334405	0.456204	0.413519	0.561199	0.547961
9	000061	LDA	0.636765	0.675	0.674242	0.677165	0.525074	0.553055	0.590381	0.60885	0.636437	0.665416
10	000061	QDA	0.567647	0.555882	0.583026	0.519313	0.466077	0.389068	0.518033	0.444853	0.567349	0.542772
11	000061	SVC	0.623529	0.669118	0.631746	0.63961	0.587021	0.633441	0.608563	0.636511	0.623422	0.666314
