# Supplementary material for: A Hybrid Method Based on Extreme Learning Machine and Wavelet Transform Denoising for Stock Prediction
Source: Entropy (Basel). 2021 Apr 9;23(4):440. doi: 10.3390/e23040440 (PMC8070264; doi:10.3390/e23040440)
Supplement: Supplementary file 1 [file entropy-23-00440-s001.zip › 400_results_statistics_different_models/000065_metrics_different_models.xlsx]

## Sheet: Sheet1
	Code	model	Valid_Acc	Test_Acc	Valid_P	Test_P	Valid_R	Test_R	Valid_F1	Test_F1	Valid_AUC	Test_AUC
0	000065	ELM	0.649351	0.632035	0.679612	0.571066	0.716113	0.723473	0.697385	0.638298	0.639513	0.640532
1	000065	D_ELM	0.634921	0.691198	0.640227	0.729958	0.642045	0.535604	0.641135	0.617857	0.634806	0.681315
2	000065	KNN	0.614719	0.582973	0.668478	0.531977	0.629156	0.588424	0.648221	0.558779	0.612591	0.583479
3	000065	LR	0.627706	0.617605	0.642398	0.546748	0.767263	0.864952	0.699301	0.669988	0.607142	0.640591
4	000065	RandomForest	0.655123	0.660895	0.7	0.605556	0.680307	0.700965	0.690013	0.649776	0.651412	0.664618
5	000065	DecisionTree	0.632035	0.673882	0.671717	0.616438	0.680307	0.723473	0.675985	0.66568	0.624922	0.67849
6	000065	Gradient Boosting	0.655123	0.676768	0.692893	0.618529	0.69821	0.729904	0.695541	0.669617	0.648774	0.681706
7	000065	AdaBoost	0.662338	0.681097	0.696742	0.623626	0.710997	0.729904	0.703797	0.672593	0.655168	0.685632
8	000065	Naive Bayes	0.598846	0.658009	0.661891	0.632143	0.590793	0.569132	0.624324	0.598985	0.600032	0.649749
9	000065	LDA	0.642136	0.620491	0.672289	0.559406	0.713555	0.726688	0.692308	0.632168	0.631612	0.63036
10	000065	QDA	0.541126	0.574315	0.685279	0.574074	0.345269	0.199357	0.459184	0.295943	0.569985	0.539469
11	000065	SVC	0.647908	0.670996	0.677966	0.612466	0.716113	0.726688	0.696517	0.664706	0.637858	0.676171
