# Supplementary material for: A Hybrid Method Based on Extreme Learning Machine and Wavelet Transform Denoising for Stock Prediction
Source: Entropy (Basel). 2021 Apr 9;23(4):440. doi: 10.3390/e23040440 (PMC8070264; doi:10.3390/e23040440)
Supplement: Supplementary file 1 [file entropy-23-00440-s001.zip › 400_results_statistics_different_models/000068_metrics_different_models.xlsx]

## Sheet: Sheet1
	Code	model	Valid_Acc	Test_Acc	Valid_P	Test_P	Valid_R	Test_R	Valid_F1	Test_F1	Valid_AUC	Test_AUC
0	000068	ELM	0.650238	0.609524	0.587814	0.474903	0.609665	0.527897	0.59854	0.5	0.64511	0.592664
1	000068	D_ELM	0.683625	0.65873	0.639847	0.486842	0.613971	0.5311	0.626642	0.508009	0.675333	0.626595
2	000068	KNN	0.608903	0.607937	0.544747	0.473077	0.520446	0.527897	0.532319	0.498986	0.597723	0.591404
3	000068	LR	0.63593	0.573016	0.555866	0.447059	0.739777	0.652361	0.634769	0.530541	0.649055	0.589404
4	000068	RandomForest	0.650238	0.636508	0.591078	0.508065	0.591078	0.540773	0.591078	0.523909	0.642761	0.616734
5	000068	DecisionTree	0.653418	0.601587	0.577982	0.471698	0.702602	0.643777	0.634228	0.544465	0.659634	0.610302
6	000068	Gradient Boosting	0.655008	0.626984	0.586093	0.496269	0.657993	0.570815	0.619965	0.530938	0.655385	0.615383
7	000068	AdaBoost	0.664547	0.628571	0.594156	0.498069	0.680297	0.553648	0.634315	0.52439	0.666538	0.613096
8	000068	Naive Bayes	0.608903	0.538095	0.537217	0.400685	0.6171	0.502146	0.574394	0.445714	0.609939	0.53067
9	000068	LDA	0.655008	0.628571	0.580247	0.498361	0.698885	0.652361	0.634064	0.565056	0.660553	0.633485
10	000068	QDA	0.527822	0.506349	0.466667	0.394022	0.728625	0.622318	0.56894	0.482529	0.553201	0.530302
11	000068	SVC	0.650238	0.638095	0.585366	0.510121	0.624535	0.540773	0.604317	0.525	0.64699	0.617993
