# Supplementary material for: A Hybrid Method Based on Extreme Learning Machine and Wavelet Transform Denoising for Stock Prediction
Source: Entropy (Basel). 2021 Apr 9;23(4):440. doi: 10.3390/e23040440 (PMC8070264; doi:10.3390/e23040440)
Supplement: Supplementary file 1 [file entropy-23-00440-s001.zip › 400_results_statistics_different_models/000090_metrics_different_models.xlsx]

## Sheet: Sheet1
	Code	model	Valid_Acc	Test_Acc	Valid_P	Test_P	Valid_R	Test_R	Valid_F1	Test_F1	Valid_AUC	Test_AUC
0	000090	ELM	0.573257	0.661932	0.607595	0.690647	0.521739	0.55814	0.561404	0.617363	0.575795	0.659625
1	000090	D_ELM	0.611664	0.690341	0.634868	0.735632	0.543662	0.56305	0.585736	0.637874	0.612348	0.686484
2	000090	KNN	0.584637	0.650568	0.619497	0.675	0.535326	0.549419	0.574344	0.605769	0.587066	0.64832
3	000090	LR	0.58606	0.651989	0.65098	0.712446	0.451087	0.482558	0.532905	0.57539	0.592708	0.648224
4	000090	RandomForest	0.58037	0.694602	0.608955	0.726316	0.554348	0.601744	0.58037	0.658188	0.581652	0.692539
5	000090	DecisionTree	0.583215	0.678977	0.621359	0.715328	0.521739	0.569767	0.567208	0.634304	0.586243	0.67655
6	000090	Gradient Boosting	0.590327	0.683239	0.616279	0.712281	0.576087	0.590116	0.595506	0.645469	0.591029	0.681169
7	000090	AdaBoost	0.593172	0.676136	0.624242	0.704225	0.559783	0.581395	0.590258	0.636943	0.594817	0.674031
8	000090	Naive Bayes	0.509246	0.625	0.543396	0.665289	0.391304	0.468023	0.454976	0.549488	0.515055	0.621512
9	000090	LDA	0.598862	0.68892	0.652482	0.741313	0.5	0.55814	0.566154	0.636816	0.603731	0.686014
10	000090	QDA	0.500711	0.5625	0.54067	0.630435	0.307065	0.252907	0.391681	0.360996	0.510249	0.55562
11	000090	SVC	0.59175	0.683239	0.6231	0.709343	0.557065	0.59593	0.588235	0.647709	0.593458	0.681298
