# Supplementary material for: A Hybrid Method Based on Extreme Learning Machine and Wavelet Transform Denoising for Stock Prediction
Source: Entropy (Basel). 2021 Apr 9;23(4):440. doi: 10.3390/e23040440 (PMC8070264; doi:10.3390/e23040440)
Supplement: Supplementary file 1 [file entropy-23-00440-s001.zip › 400_results_statistics_different_models/000150_metrics_different_models.xlsx]

## Sheet: Sheet1
	Code	model	Valid_Acc	Test_Acc	Valid_P	Test_P	Valid_R	Test_R	Valid_F1	Test_F1	Valid_AUC	Test_AUC
0	000150	ELM	0.643293	0.669207	0.599398	0.505155	0.663333	0.668182	0.629747	0.575342	0.644869	0.668953
1	000150	D_ELM	0.679878	0.731707	0.645695	0.5	0.654362	0.636364	0.65	0.56	0.67774	0.701515
2	000150	KNN	0.614329	0.657012	0.583039	0.490494	0.55	0.586364	0.566038	0.534161	0.60927	0.639512
3	000150	LR	0.605183	0.631098	0.551899	0.466049	0.726667	0.686364	0.627338	0.555147	0.614738	0.644787
4	000150	RandomForest	0.653963	0.672256	0.628975	0.509158	0.593333	0.631818	0.610635	0.563895	0.649195	0.662239
5	000150	DecisionTree	0.64939	0.681402	0.62963	0.525822	0.566667	0.509091	0.596491	0.517321	0.642884	0.63872
6	000150	Gradient Boosting	0.661585	0.669207	0.624204	0.505618	0.653333	0.613636	0.638436	0.554415	0.660936	0.655442
7	000150	AdaBoost	0.660061	0.676829	0.627907	0.515038	0.63	0.622727	0.628952	0.563786	0.657697	0.663428
8	000150	Naive Bayes	0.63872	0.661585	0.614545	0.495495	0.563333	0.5	0.587826	0.497738	0.63279	0.62156
9	000150	LDA	0.629573	0.63872	0.579387	0.473186	0.693333	0.681818	0.631259	0.558659	0.634588	0.649395
10	000150	QDA	0.60061	0.596037	0.581897	0.395349	0.45	0.386364	0.507519	0.390805	0.588764	0.544099
11	000150	SVC	0.646341	0.695122	0.61039	0.539062	0.626667	0.627273	0.618421	0.579832	0.644794	0.678315
