# Supplementary material for: A Hybrid Method Based on Extreme Learning Machine and Wavelet Transform Denoising for Stock Prediction
Source: Entropy (Basel). 2021 Apr 9;23(4):440. doi: 10.3390/e23040440 (PMC8070264; doi:10.3390/e23040440)
Supplement: Supplementary file 1 [file entropy-23-00440-s001.zip › 400_results_statistics_different_models/000151_metrics_different_models.xlsx]

## Sheet: Sheet1
	Code	model	Valid_Acc	Test_Acc	Valid_P	Test_P	Valid_R	Test_R	Valid_F1	Test_F1	Valid_AUC	Test_AUC
0	000151	ELM	0.633566	0.650838	0.589499	0.657289	0.732938	0.689008	0.653439	0.672775	0.638956	0.649169
1	000151	D_ELM	0.654545	0.673184	0.625	0.574939	0.720461	0.79322	0.669344	0.666667	0.656426	0.691147
2	000151	KNN	0.593007	0.606145	0.558673	0.622642	0.649852	0.619303	0.600823	0.620968	0.59609	0.60557
3	000151	LR	0.565035	0.617318	0.525292	0.59501	0.801187	0.831099	0.634548	0.693512	0.577842	0.607969
4	000151	RandomForest	0.597203	0.641061	0.558473	0.65508	0.694362	0.656836	0.619048	0.655957	0.602472	0.640372
5	000151	DecisionTree	0.620979	0.615922	0.590164	0.640805	0.64095	0.597855	0.614509	0.618585	0.622062	0.616712
6	000151	Gradient Boosting	0.620979	0.646648	0.578947	0.65544	0.718101	0.678284	0.64106	0.666667	0.626246	0.645265
7	000151	AdaBoost	0.623776	0.620112	0.587179	0.636119	0.679525	0.632708	0.629986	0.634409	0.6268	0.619561
8	000151	Naive Bayes	0.51049	0.547486	0.474708	0.643275	0.362018	0.294906	0.410774	0.404412	0.502437	0.558532
9	000151	LDA	0.612587	0.635475	0.567568	0.618644	0.747774	0.782842	0.645327	0.691124	0.619919	0.62903
10	000151	QDA	0.545455	0.550279	0.518868	0.594796	0.489614	0.428954	0.503817	0.498442	0.542426	0.555585
11	000151	SVC	0.620979	0.643855	0.573661	0.642512	0.762611	0.713137	0.654777	0.675985	0.62866	0.640825
