# Supplementary material for: A Hybrid Method Based on Extreme Learning Machine and Wavelet Transform Denoising for Stock Prediction
Source: Entropy (Basel). 2021 Apr 9;23(4):440. doi: 10.3390/e23040440 (PMC8070264; doi:10.3390/e23040440)
Supplement: Supplementary file 1 [file entropy-23-00440-s001.zip › 400_results_statistics_different_models/000155_metrics_different_models.xlsx]

## Sheet: Sheet1
	Code	model	Valid_Acc	Test_Acc	Valid_P	Test_P	Valid_R	Test_R	Valid_F1	Test_F1	Valid_AUC	Test_AUC
0	000155	ELM	0.6512	0.6352	0.679293	0.571031	0.747222	0.734767	0.71164	0.642633	0.633988	0.64484
1	000155	D_ELM	0.6608	0.6976	0.664083	0.60452	0.758112	0.813688	0.707989	0.693679	0.651783	0.713474
2	000155	KNN	0.5952	0.6208	0.644205	0.566879	0.663889	0.637993	0.653899	0.600337	0.582888	0.622465
3	000155	LR	0.6176	0.5776	0.635955	0.516199	0.786111	0.856631	0.703106	0.644205	0.587395	0.604616
4	000155	RandomForest	0.6144	0.6512	0.67147	0.598071	0.647222	0.666667	0.659123	0.630508	0.608517	0.652697
5	000155	DecisionTree	0.6016	0.6096	0.643411	0.549858	0.691667	0.691756	0.666667	0.612698	0.585456	0.617554
6	000155	Gradient Boosting	0.6528	0.6528	0.69589	0.595092	0.705556	0.695341	0.70069	0.641322	0.643344	0.656919
7	000155	AdaBoost	0.6336	0.6208	0.678474	0.56	0.691667	0.702509	0.685007	0.623211	0.623192	0.628711
8	000155	Naive Bayes	0.5728	0.6144	0.618926	0.560127	0.672222	0.634409	0.644474	0.594958	0.554979	0.616337
9	000155	LDA	0.68	0.6304	0.699005	0.558537	0.780556	0.820789	0.737533	0.664731	0.661976	0.648834
10	000155	QDA	0.5824	0.464	0.604651	0.446154	0.794444	0.831541	0.686675	0.580726	0.544392	0.499586
11	000155	SVC	0.6528	0.64	0.681934	0.576705	0.744444	0.727599	0.711819	0.643423	0.636373	0.648481
