# Supplementary material for: A Hybrid Method Based on Extreme Learning Machine and Wavelet Transform Denoising for Stock Prediction
Source: Entropy (Basel). 2021 Apr 9;23(4):440. doi: 10.3390/e23040440 (PMC8070264; doi:10.3390/e23040440)
Supplement: Supplementary file 1 [file entropy-23-00440-s001.zip › 400_results_statistics_different_models/000158_metrics_different_models.xlsx]

## Sheet: Sheet1
	Code	model	Valid_Acc	Test_Acc	Valid_P	Test_P	Valid_R	Test_R	Valid_F1	Test_F1	Valid_AUC	Test_AUC
0	000158	ELM	0.635714	0.651926	0.638404	0.625974	0.699454	0.706745	0.667536	0.663912	0.632661	0.653372
1	000158	D_ELM	0.614286	0.67903	0.623853	0.704467	0.581197	0.59593	0.60177	0.645669	0.614381	0.677517
2	000158	KNN	0.591429	0.580599	0.617647	0.564384	0.57377	0.604106	0.594901	0.583569	0.592274	0.581219
3	000158	LR	0.66	0.634807	0.656098	0.607053	0.734973	0.706745	0.693299	0.653117	0.656408	0.636706
4	000158	RandomForest	0.588571	0.619116	0.612069	0.598404	0.581967	0.659824	0.596639	0.627615	0.588888	0.62019
5	000158	DecisionTree	0.622857	0.629101	0.646552	0.610354	0.614754	0.656891	0.630252	0.632768	0.623245	0.629835
6	000158	Gradient Boosting	0.611429	0.640514	0.624339	0.617414	0.644809	0.686217	0.634409	0.65	0.60983	0.64172
7	000158	AdaBoost	0.635714	0.627675	0.647215	0.611732	0.666667	0.642229	0.656797	0.626609	0.634232	0.628059
8	000158	Naive Bayes	0.63	0.577746	0.630807	0.559682	0.704918	0.618768	0.665806	0.587744	0.626411	0.578829
9	000158	LDA	0.635714	0.64622	0.642674	0.625337	0.68306	0.680352	0.662252	0.651685	0.633446	0.64712
10	000158	QDA	0.547143	0.543509	0.612903	0.55122	0.363388	0.331378	0.456261	0.413919	0.555945	0.537911
11	000158	SVC	0.61	0.630528	0.622047	0.607895	0.647541	0.677419	0.634538	0.640777	0.608202	0.631765
