# Supplementary material for: A Hybrid Method Based on Extreme Learning Machine and Wavelet Transform Denoising for Stock Prediction
Source: Entropy (Basel). 2021 Apr 9;23(4):440. doi: 10.3390/e23040440 (PMC8070264; doi:10.3390/e23040440)
Supplement: Supplementary file 1 [file entropy-23-00440-s001.zip › 400_results_statistics_different_models/000402_metrics_different_models.xlsx]

## Sheet: Sheet1
	Code	model	Valid_Acc	Test_Acc	Valid_P	Test_P	Valid_R	Test_R	Valid_F1	Test_F1	Valid_AUC	Test_AUC
0	000402	ELM	0.630618	0.682584	0.673219	0.695157	0.678218	0.672176	0.675709	0.683473	0.6232	0.682793
1	000402	D_ELM	0.630618	0.689607	0.668981	0.657957	0.706601	0.782486	0.687277	0.714839	0.617327	0.690126
2	000402	KNN	0.603933	0.651685	0.655612	0.65928	0.636139	0.655647	0.645729	0.657459	0.598913	0.651606
3	000402	LR	0.603933	0.69382	0.657216	0.713864	0.631188	0.666667	0.643939	0.689459	0.599685	0.694365
4	000402	RandomForest	0.610955	0.692416	0.668435	0.704545	0.623762	0.683196	0.645327	0.693706	0.608959	0.692601
5	000402	DecisionTree	0.608146	0.703652	0.648456	0.696891	0.675743	0.741047	0.661818	0.718291	0.597612	0.702902
6	000402	Gradient Boosting	0.598315	0.703652	0.651282	0.712291	0.628713	0.702479	0.639798	0.707351	0.593577	0.703675
7	000402	AdaBoost	0.609551	0.705056	0.652174	0.701847	0.668317	0.732782	0.660147	0.716981	0.600392	0.7045
8	000402	Naive Bayes	0.567416	0.662921	0.632597	0.676218	0.566832	0.650138	0.597911	0.662921	0.567507	0.663178
9	000402	LDA	0.633427	0.688202	0.694823	0.711712	0.631188	0.652893	0.661479	0.681034	0.633776	0.68891
10	000402	QDA	0.51264	0.543539	0.628959	0.628378	0.344059	0.256198	0.4448	0.363992	0.538913	0.549303
11	000402	SVC	0.601124	0.689607	0.653846	0.700565	0.631188	0.683196	0.642317	0.691771	0.596438	0.689735
