# Supplementary material for: A Hybrid Method Based on Extreme Learning Machine and Wavelet Transform Denoising for Stock Prediction
Source: Entropy (Basel). 2021 Apr 9;23(4):440. doi: 10.3390/e23040440 (PMC8070264; doi:10.3390/e23040440)
Supplement: Supplementary file 1 [file entropy-23-00440-s001.zip › 400_results_statistics_different_models/000404_metrics_different_models.xlsx]

## Sheet: Sheet1
	Code	model	Valid_Acc	Test_Acc	Valid_P	Test_P	Valid_R	Test_R	Valid_F1	Test_F1	Valid_AUC	Test_AUC
0	000404	ELM	0.643159	0.669958	0.730978	0.665493	0.635934	0.57622	0.680152	0.617647	0.64489	0.663438
1	000404	D_ELM	0.695346	0.695346	0.754617	0.524752	0.699267	0.688312	0.725888	0.595506	0.694633	0.693528
2	000404	KNN	0.634697	0.57969	0.71466	0.555556	0.64539	0.457317	0.678261	0.501672	0.632136	0.571178
3	000404	LR	0.650212	0.653032	0.714988	0.60733	0.687943	0.707317	0.701205	0.653521	0.641174	0.656808
4	000404	RandomForest	0.64598	0.657264	0.71608	0.646048	0.673759	0.573171	0.694275	0.607431	0.639327	0.651415
5	000404	DecisionTree	0.641749	0.658674	0.722955	0.643333	0.647754	0.588415	0.683292	0.61465	0.640311	0.653787
6	000404	Gradient Boosting	0.681241	0.662906	0.751918	0.648829	0.695035	0.591463	0.722359	0.61882	0.677937	0.657936
7	000404	AdaBoost	0.662906	0.655853	0.734694	0.637255	0.680851	0.594512	0.706748	0.615142	0.658607	0.651587
8	000404	Naive Bayes	0.538787	0.576869	0.7	0.652174	0.397163	0.182927	0.506787	0.285714	0.572707	0.549469
9	000404	LDA	0.638928	0.647391	0.715762	0.603175	0.654846	0.695122	0.683951	0.645892	0.635115	0.650711
10	000404	QDA	0.544429	0.550071	0.695312	0.537815	0.420804	0.195122	0.5243	0.286353	0.574038	0.525382
11	000404	SVC	0.681241	0.650212	0.744417	0.648148	0.70922	0.533537	0.726392	0.585284	0.67454	0.642096
