# Supplementary material for: A Hybrid Method Based on Extreme Learning Machine and Wavelet Transform Denoising for Stock Prediction
Source: Entropy (Basel). 2021 Apr 9;23(4):440. doi: 10.3390/e23040440 (PMC8070264; doi:10.3390/e23040440)
Supplement: Supplementary file 1 [file entropy-23-00440-s001.zip › 400_results_statistics_different_models/000411_metrics_different_models.xlsx]

## Sheet: Sheet1
	Code	model	Valid_Acc	Test_Acc	Valid_P	Test_P	Valid_R	Test_R	Valid_F1	Test_F1	Valid_AUC	Test_AUC
0	000411	ELM	0.603976	0.634557	0.566161	0.611111	0.815625	0.811209	0.668374	0.697085	0.608411	0.627827
1	000411	D_ELM	0.643731	0.703364	0.626566	0.633152	0.748503	0.797945	0.682128	0.706061	0.641439	0.712509
2	000411	KNN	0.640673	0.600917	0.614555	0.614706	0.7125	0.616519	0.659913	0.615611	0.642178	0.600323
3	000411	LR	0.530581	0.585627	0.51167	0.560498	0.890625	0.929204	0.649943	0.699223	0.538127	0.572538
4	000411	RandomForest	0.651376	0.649847	0.628492	0.651099	0.703125	0.699115	0.663717	0.674253	0.652461	0.64797
5	000411	DecisionTree	0.646789	0.640673	0.634441	0.668831	0.65625	0.60767	0.645161	0.636785	0.646987	0.64193
6	000411	Gradient Boosting	0.66055	0.66208	0.626289	0.661202	0.759375	0.713864	0.686441	0.686525	0.662622	0.660107
7	000411	AdaBoost	0.651376	0.648318	0.621053	0.6469	0.7375	0.707965	0.674286	0.676056	0.653181	0.646046
8	000411	Naive Bayes	0.579511	0.631498	0.551963	0.616114	0.746875	0.766962	0.634794	0.683311	0.583018	0.626338
9	000411	LDA	0.573394	0.642202	0.540755	0.609603	0.85	0.861357	0.660996	0.713936	0.579192	0.633853
10	000411	QDA	0.559633	0.527523	0.584211	0.575758	0.346875	0.336283	0.435294	0.424581	0.555174	0.534808
11	000411	SVC	0.671254	0.648318	0.640751	0.646113	0.746875	0.710914	0.689755	0.676966	0.672839	0.645933
