# Supplementary material for: A Hybrid Method Based on Extreme Learning Machine and Wavelet Transform Denoising for Stock Prediction
Source: Entropy (Basel). 2021 Apr 9;23(4):440. doi: 10.3390/e23040440 (PMC8070264; doi:10.3390/e23040440)
Supplement: Supplementary file 1 [file entropy-23-00440-s001.zip › 400_results_statistics_different_models/000420_metrics_different_models.xlsx]

## Sheet: Sheet1
	Code	model	Valid_Acc	Test_Acc	Valid_P	Test_P	Valid_R	Test_R	Valid_F1	Test_F1	Valid_AUC	Test_AUC
0	000420	ELM	0.651558	0.623762	0.656904	0.51954	0.792929	0.798587	0.718535	0.629526	0.631949	0.652831
1	000420	D_ELM	0.627479	0.643564	0.586207	0.484848	0.793003	0.870293	0.674102	0.622754	0.632039	0.699035
2	000420	KNN	0.606232	0.644979	0.642512	0.553691	0.671717	0.583039	0.65679	0.567986	0.597149	0.63468
3	000420	LR	0.613314	0.486563	0.605489	0.432203	0.891414	0.90106	0.721144	0.584192	0.574739	0.555483
4	000420	RandomForest	0.635977	0.695898	0.674185	0.609677	0.679293	0.667845	0.67673	0.637437	0.629969	0.691234
5	000420	DecisionTree	0.644476	0.670438	0.651992	0.568681	0.785354	0.731449	0.712486	0.639876	0.624935	0.680583
6	000420	Gradient Boosting	0.660057	0.678925	0.677273	0.581395	0.752525	0.706714	0.712919	0.637959	0.64723	0.683546
7	000420	AdaBoost	0.677054	0.674682	0.693548	0.576812	0.760101	0.70318	0.725301	0.633758	0.665534	0.67942
8	000420	Naive Bayes	0.633144	0.599717	0.646055	0.5	0.765152	0.75265	0.700578	0.600846	0.614834	0.625146
9	000420	LDA	0.641643	0.548798	0.634652	0.465116	0.85101	0.848057	0.727077	0.600751	0.612602	0.598557
10	000420	QDA	0.51983	0.639321	0.615385	0.568627	0.383838	0.409894	0.472784	0.476386	0.538693	0.601173
11	000420	SVC	0.654391	0.684583	0.670404	0.586207	0.755051	0.720848	0.710214	0.646593	0.640428	0.690613
