# Supplementary material for: A Hybrid Method Based on Extreme Learning Machine and Wavelet Transform Denoising for Stock Prediction
Source: Entropy (Basel). 2021 Apr 9;23(4):440. doi: 10.3390/e23040440 (PMC8070264; doi:10.3390/e23040440)
Supplement: Supplementary file 1 [file entropy-23-00440-s001.zip › 400_results_statistics_different_models/000422_metrics_different_models.xlsx]

## Sheet: Sheet1
	Code	model	Valid_Acc	Test_Acc	Valid_P	Test_P	Valid_R	Test_R	Valid_F1	Test_F1	Valid_AUC	Test_AUC
0	000422	ELM	0.669986	0.674253	0.674877	0.723618	0.73262	0.707617	0.702564	0.715528	0.665702	0.667998
1	000422	D_ELM	0.722617	0.688478	0.768328	0.823529	0.693122	0.525469	0.72879	0.641571	0.725022	0.699098
2	000422	KNN	0.660028	0.621622	0.680965	0.67581	0.679144	0.665848	0.680054	0.670792	0.658721	0.613329
3	000422	LR	0.638691	0.69559	0.617647	0.68381	0.842246	0.882064	0.71267	0.770386	0.62477	0.660627
4	000422	RandomForest	0.669986	0.674253	0.686842	0.704128	0.697861	0.7543	0.692308	0.728351	0.668079	0.659244
5	000422	DecisionTree	0.662873	0.660028	0.675192	0.711055	0.705882	0.695332	0.690196	0.703106	0.659932	0.653409
6	000422	Gradient Boosting	0.679943	0.688478	0.683951	0.722749	0.740642	0.749386	0.711168	0.735826	0.675792	0.677058
7	000422	AdaBoost	0.669986	0.668563	0.676617	0.713235	0.727273	0.714988	0.701031	0.71411	0.666068	0.659859
8	000422	Naive Bayes	0.530583	0.487909	0.608911	0.625668	0.328877	0.287469	0.427083	0.393939	0.544378	0.525491
9	000422	LDA	0.668563	0.71266	0.652928	0.723312	0.804813	0.815725	0.720958	0.766744	0.659245	0.693335
10	000422	QDA	0.577525	0.564723	0.612903	0.671186	0.558824	0.486486	0.584615	0.564103	0.578804	0.579392
11	000422	SVC	0.671408	0.698435	0.672289	0.728337	0.745989	0.764128	0.707224	0.745803	0.666308	0.686118
