# Supplementary material for: A Hybrid Method Based on Extreme Learning Machine and Wavelet Transform Denoising for Stock Prediction
Source: Entropy (Basel). 2021 Apr 9;23(4):440. doi: 10.3390/e23040440 (PMC8070264; doi:10.3390/e23040440)
Supplement: Supplementary file 1 [file entropy-23-00440-s001.zip › 400_results_statistics_different_models/000430_metrics_different_models.xlsx]

## Sheet: Sheet1
	Code	model	Valid_Acc	Test_Acc	Valid_P	Test_P	Valid_R	Test_R	Valid_F1	Test_F1	Valid_AUC	Test_AUC
0	000430	ELM	0.623529	0.688235	0.631944	0.668981	0.737838	0.807263	0.680798	0.731646	0.612467	0.681582
1	000430	D_ELM	0.608824	0.694118	0.542857	0.628916	0.754967	0.828571	0.631579	0.715068	0.623515	0.703327
2	000430	KNN	0.645588	0.672059	0.660848	0.669173	0.716216	0.74581	0.687419	0.705416	0.638753	0.667936
3	000430	LR	0.657353	0.655882	0.644211	0.630802	0.827027	0.835196	0.72426	0.71875	0.640933	0.645859
4	000430	RandomForest	0.660294	0.707353	0.695775	0.716621	0.667568	0.734637	0.681379	0.725517	0.65959	0.705828
5	000430	DecisionTree	0.685294	0.676471	0.721591	0.699422	0.686486	0.675978	0.703601	0.6875	0.685179	0.676498
6	000430	Gradient Boosting	0.683824	0.708824	0.708895	0.715054	0.710811	0.743017	0.709852	0.728767	0.681212	0.706912
7	000430	AdaBoost	0.685294	0.695588	0.719101	0.704607	0.691892	0.726257	0.705234	0.715268	0.684656	0.693874
8	000430	Naive Bayes	0.591176	0.586765	0.593878	0.575639	0.786486	0.818436	0.676744	0.675894	0.572276	0.573814
9	000430	LDA	0.648529	0.676471	0.646532	0.665072	0.781081	0.776536	0.707466	0.716495	0.635702	0.670877
10	000430	QDA	0.523529	0.580882	0.543561	0.564374	0.775676	0.893855	0.639198	0.691892	0.499128	0.563387
11	000430	SVC	0.692647	0.701471	0.712401	0.700258	0.72973	0.756983	0.720961	0.727517	0.689058	0.698367
