# Supplementary material for: A Hybrid Method Based on Extreme Learning Machine and Wavelet Transform Denoising for Stock Prediction
Source: Entropy (Basel). 2021 Apr 9;23(4):440. doi: 10.3390/e23040440 (PMC8070264; doi:10.3390/e23040440)
Supplement: Supplementary file 1 [file entropy-23-00440-s001.zip › 400_results_statistics_different_models/000507_metrics_different_models.xlsx]

## Sheet: Sheet1
	Code	model	Valid_Acc	Test_Acc	Valid_P	Test_P	Valid_R	Test_R	Valid_F1	Test_F1	Valid_AUC	Test_AUC
0	000507	ELM	0.617232	0.639831	0.665025	0.641104	0.666667	0.602305	0.665845	0.6211	0.608911	0.639103
1	000507	D_ELM	0.655367	0.682203	0.7046	0.606154	0.7046	0.670068	0.7046	0.636511	0.645521	0.680445
2	000507	KNN	0.570621	0.59322	0.643875	0.605735	0.558025	0.487032	0.597884	0.539936	0.572742	0.591161
3	000507	LR	0.644068	0.629944	0.688889	0.615804	0.688889	0.651297	0.688889	0.633053	0.636524	0.630358
4	000507	RandomForest	0.638418	0.662429	0.694517	0.665644	0.65679	0.62536	0.675127	0.644874	0.635326	0.661711
5	000507	DecisionTree	0.601695	0.662429	0.672269	0.686207	0.592593	0.573487	0.629921	0.624804	0.603227	0.660705
6	000507	Gradient Boosting	0.652542	0.652542	0.70229	0.64723	0.681481	0.639769	0.691729	0.643478	0.647671	0.652295
7	000507	AdaBoost	0.632768	0.64548	0.689295	0.649068	0.651852	0.602305	0.670051	0.624813	0.629556	0.644643
8	000507	Naive Bayes	0.556497	0.610169	0.634218	0.633962	0.530864	0.48415	0.577957	0.54902	0.560812	0.607726
9	000507	LDA	0.634181	0.646893	0.688144	0.638177	0.659259	0.645533	0.673392	0.641834	0.62996	0.646866
10	000507	QDA	0.509887	0.549435	0.604317	0.5875	0.414815	0.270893	0.491947	0.370809	0.525889	0.544034
11	000507	SVC	0.628531	0.662429	0.682051	0.677632	0.65679	0.59366	0.669182	0.632873	0.623775	0.661096
