# Supplementary material for: A Hybrid Method Based on Extreme Learning Machine and Wavelet Transform Denoising for Stock Prediction
Source: Entropy (Basel). 2021 Apr 9;23(4):440. doi: 10.3390/e23040440 (PMC8070264; doi:10.3390/e23040440)
Supplement: Supplementary file 1 [file entropy-23-00440-s001.zip › 400_results_statistics_different_models/000509_metrics_different_models.xlsx]

## Sheet: Sheet1
	Code	model	Valid_Acc	Test_Acc	Valid_P	Test_P	Valid_R	Test_R	Valid_F1	Test_F1	Valid_AUC	Test_AUC
0	000509	ELM	0.640063	0.636933	0.616046	0.538462	0.691318	0.631373	0.651515	0.581227	0.641391	0.635999
1	000509	D_ELM	0.625978	0.687011	0.609756	0.501976	0.643087	0.631841	0.625978	0.559471	0.626421	0.672085
2	000509	KNN	0.588419	0.616588	0.570588	0.515625	0.623794	0.647059	0.596006	0.573913	0.589336	0.621706
3	000509	LR	0.597809	0.652582	0.5675	0.548673	0.729904	0.729412	0.638537	0.626263	0.601232	0.665487
4	000509	RandomForest	0.630673	0.658842	0.611276	0.559871	0.662379	0.678431	0.635802	0.613475	0.631495	0.662132
5	000509	DecisionTree	0.635368	0.666667	0.622642	0.583333	0.636656	0.576471	0.629571	0.579882	0.635401	0.651517
6	000509	Gradient Boosting	0.663537	0.655712	0.644578	0.561404	0.688103	0.627451	0.66563	0.592593	0.664173	0.650965
7	000509	AdaBoost	0.640063	0.663537	0.616046	0.567114	0.691318	0.662745	0.651515	0.611212	0.641391	0.663404
8	000509	Naive Bayes	0.608764	0.636933	0.589971	0.544747	0.643087	0.54902	0.615385	0.546875	0.609653	0.622166
9	000509	LDA	0.640063	0.658842	0.614731	0.557632	0.697749	0.701961	0.653614	0.621528	0.641558	0.666085
10	000509	QDA	0.530516	0.547731	0.513317	0.4575	0.681672	0.717647	0.585635	0.558779	0.534434	0.576271
11	000509	SVC	0.633803	0.663537	0.611594	0.568966	0.678457	0.647059	0.643293	0.605505	0.63496	0.660769
