# Supplementary material for: A Hybrid Method Based on Extreme Learning Machine and Wavelet Transform Denoising for Stock Prediction
Source: Entropy (Basel). 2021 Apr 9;23(4):440. doi: 10.3390/e23040440 (PMC8070264; doi:10.3390/e23040440)
Supplement: Supplementary file 1 [file entropy-23-00440-s001.zip › 400_results_statistics_different_models/000519_metrics_different_models.xlsx]

## Sheet: Sheet1
	Code	model	Valid_Acc	Test_Acc	Valid_P	Test_P	Valid_R	Test_R	Valid_F1	Test_F1	Valid_AUC	Test_AUC
0	000519	ELM	0.641703	0.658358	0.612805	0.682451	0.632075	0.673077	0.622291	0.677732	0.641107	0.657293
1	000519	D_ELM	0.668135	0.693548	0.649819	0.778157	0.582524	0.612903	0.614334	0.685714	0.660886	0.701613
2	000519	KNN	0.575624	0.612903	0.546032	0.645349	0.540881	0.60989	0.543444	0.627119	0.573471	0.613121
3	000519	LR	0.662261	0.63783	0.643791	0.672566	0.619497	0.626374	0.63141	0.648649	0.659611	0.638659
4	000519	RandomForest	0.63583	0.651026	0.606061	0.676966	0.628931	0.662088	0.617284	0.669444	0.635402	0.650226
5	000519	DecisionTree	0.643172	0.633431	0.617555	0.672727	0.619497	0.60989	0.618524	0.639769	0.641704	0.635134
6	000519	Gradient Boosting	0.640235	0.643695	0.604585	0.66759	0.663522	0.662088	0.632684	0.664828	0.641678	0.642365
7	000519	AdaBoost	0.628488	0.63783	0.594203	0.665722	0.644654	0.645604	0.618401	0.655509	0.62949	0.637268
8	000519	Naive Bayes	0.584435	0.570381	0.577093	0.646091	0.41195	0.431319	0.480734	0.517298	0.573743	0.580439
9	000519	LDA	0.64464	0.673021	0.61875	0.704348	0.622642	0.667582	0.62069	0.685472	0.643277	0.673414
10	000519	QDA	0.584435	0.542522	0.55814	0.583333	0.528302	0.5	0.542811	0.538462	0.580955	0.545597
11	000519	SVC	0.638767	0.652493	0.607784	0.670241	0.638365	0.686813	0.622699	0.678426	0.638742	0.65001
