# Supplementary material for: A Hybrid Method Based on Extreme Learning Machine and Wavelet Transform Denoising for Stock Prediction
Source: Entropy (Basel). 2021 Apr 9;23(4):440. doi: 10.3390/e23040440 (PMC8070264; doi:10.3390/e23040440)
Supplement: Supplementary file 1 [file entropy-23-00440-s001.zip › 400_results_statistics_different_models/000520_metrics_different_models.xlsx]

## Sheet: Sheet1
	Code	model	Valid_Acc	Test_Acc	Valid_P	Test_P	Valid_R	Test_R	Valid_F1	Test_F1	Valid_AUC	Test_AUC
0	000520	ELM	0.671569	0.622549	0.47	0.635965	0.497354	0.494881	0.48329	0.556622	0.623382	0.617346
1	000520	D_ELM	0.736928	0.756536	0.435	0.705714	0.644444	0.843003	0.519403	0.768274	0.703774	0.76006
2	000520	KNN	0.655229	0.601307	0.447619	0.606061	0.497354	0.477816	0.471178	0.534351	0.611561	0.596275
3	000520	LR	0.687908	0.635621	0.495098	0.643443	0.534392	0.535836	0.513995	0.58473	0.645446	0.631554
4	000520	RandomForest	0.645425	0.642157	0.4375	0.648	0.518519	0.552901	0.474576	0.596685	0.610323	0.638519
5	000520	DecisionTree	0.699346	0.624183	0.514793	0.656716	0.460317	0.450512	0.486034	0.534413	0.633232	0.617106
6	000520	Gradient Boosting	0.669935	0.627451	0.471366	0.625483	0.566138	0.552901	0.514423	0.586957	0.641225	0.624413
7	000520	AdaBoost	0.683007	0.627451	0.488152	0.626459	0.544974	0.549488	0.515	0.585455	0.644827	0.624274
8	000520	Naive Bayes	0.638889	0.542484	0.376923	0.556522	0.259259	0.21843	0.30721	0.313725	0.533885	0.529278
9	000520	LDA	0.663399	0.645425	0.464435	0.638686	0.587302	0.59727	0.518692	0.617284	0.642351	0.643462
10	000520	QDA	0.54902	0.529412	0.364486	0.507692	0.619048	0.56314	0.458824	0.533981	0.568389	0.530786
11	000520	SVC	0.661765	0.643791	0.458716	0.643678	0.529101	0.573379	0.4914	0.606498	0.62507	0.640921
