# Supplementary material for: A Hybrid Method Based on Extreme Learning Machine and Wavelet Transform Denoising for Stock Prediction
Source: Entropy (Basel). 2021 Apr 9;23(4):440. doi: 10.3390/e23040440 (PMC8070264; doi:10.3390/e23040440)
Supplement: Supplementary file 1 [file entropy-23-00440-s001.zip › 400_results_statistics_different_models/000523_metrics_different_models.xlsx]

## Sheet: Sheet1
	Code	model	Valid_Acc	Test_Acc	Valid_P	Test_P	Valid_R	Test_R	Valid_F1	Test_F1	Valid_AUC	Test_AUC
0	000523	ELM	0.650794	0.649351	0.619159	0.531915	0.770349	0.749064	0.686528	0.622084	0.65165	0.667959
1	000523	D_ELM	0.721501	0.707071	0.709375	0.552529	0.69419	0.617391	0.7017	0.583162	0.720046	0.684506
2	000523	KNN	0.623377	0.62482	0.61008	0.511041	0.668605	0.606742	0.638003	0.554795	0.623701	0.621446
3	000523	LR	0.562771	0.494949	0.536673	0.422139	0.872093	0.842697	0.664452	0.5625	0.564986	0.559846
4	000523	RandomForest	0.670996	0.662338	0.646465	0.54755	0.744186	0.71161	0.691892	0.618893	0.67152	0.671533
5	000523	DecisionTree	0.675325	0.65368	0.643373	0.537396	0.776163	0.726592	0.703557	0.617834	0.676047	0.667286
6	000523	Gradient Boosting	0.694084	0.66811	0.663366	0.551821	0.77907	0.737828	0.716578	0.63141	0.694692	0.68112
7	000523	AdaBoost	0.691198	0.660895	0.664975	0.546784	0.761628	0.700375	0.710027	0.614122	0.691702	0.668262
8	000523	Naive Bayes	0.598846	0.688312	0.611486	0.596226	0.526163	0.59176	0.565625	0.593985	0.598325	0.670293
9	000523	LDA	0.59596	0.580087	0.565041	0.472973	0.80814	0.786517	0.665072	0.590717	0.59748	0.618611
10	000523	QDA	0.590188	0.600289	0.640187	0.473958	0.398256	0.340824	0.491039	0.396514	0.588813	0.551867
11	000523	SVC	0.694084	0.65368	0.654206	0.536193	0.813953	0.749064	0.725389	0.625	0.694942	0.67148
