# Supplementary material for: A Hybrid Method Based on Extreme Learning Machine and Wavelet Transform Denoising for Stock Prediction
Source: Entropy (Basel). 2021 Apr 9;23(4):440. doi: 10.3390/e23040440 (PMC8070264; doi:10.3390/e23040440)
Supplement: Supplementary file 1 [file entropy-23-00440-s001.zip › 400_results_statistics_different_models/000524_metrics_different_models.xlsx]

## Sheet: Sheet1
	Code	model	Valid_Acc	Test_Acc	Valid_P	Test_P	Valid_R	Test_R	Valid_F1	Test_F1	Valid_AUC	Test_AUC
0	000524	ELM	0.614826	0.655523	0.584906	0.636364	0.735905	0.730435	0.651774	0.680162	0.61724	0.655305
1	000524	D_ELM	0.62936	0.684593	0.616564	0.742857	0.607251	0.541667	0.611872	0.626506	0.628555	0.681345
2	000524	KNN	0.62064	0.62936	0.604396	0.62931	0.652819	0.634783	0.627675	0.632035	0.621281	0.629345
3	000524	LR	0.55814	0.619186	0.532164	0.57935	0.810089	0.878261	0.642353	0.698157	0.563164	0.618431
4	000524	RandomForest	0.603198	0.642442	0.58377	0.641026	0.661721	0.652174	0.620306	0.646552	0.604365	0.642413
5	000524	DecisionTree	0.610465	0.678779	0.591029	0.673184	0.664688	0.698551	0.625698	0.685633	0.611546	0.678721
6	000524	Gradient Boosting	0.636628	0.680233	0.611253	0.676056	0.709199	0.695652	0.656593	0.685714	0.638075	0.680188
7	000524	AdaBoost	0.622093	0.670058	0.597964	0.659459	0.697329	0.707246	0.643836	0.682517	0.623593	0.66995
8	000524	Naive Bayes	0.563953	0.62936	0.543529	0.607656	0.68546	0.736232	0.606299	0.665793	0.566377	0.629049
9	000524	LDA	0.62064	0.671512	0.583333	0.633708	0.789318	0.817391	0.67087	0.713924	0.624003	0.671086
10	000524	QDA	0.578488	0.568314	0.59144	0.614286	0.451039	0.373913	0.511785	0.464865	0.575947	0.568881
11	000524	SVC	0.616279	0.672965	0.587112	0.65625	0.72997	0.730435	0.650794	0.691358	0.618546	0.672798
