# Supplementary material for: A Hybrid Method Based on Extreme Learning Machine and Wavelet Transform Denoising for Stock Prediction
Source: Entropy (Basel). 2021 Apr 9;23(4):440. doi: 10.3390/e23040440 (PMC8070264; doi:10.3390/e23040440)
Supplement: Supplementary file 1 [file entropy-23-00440-s001.zip › 400_results_statistics_different_models/000526_metrics_different_models.xlsx]

## Sheet: Sheet1
	Code	model	Valid_Acc	Test_Acc	Valid_P	Test_P	Valid_R	Test_R	Valid_F1	Test_F1	Valid_AUC	Test_AUC
0	000526	ELM	0.628752	0.631912	0.652985	0.660777	0.55205	0.57716	0.598291	0.616145	0.628873	0.63324
1	000526	D_ELM	0.620853	0.636651	0.677903	0.725424	0.540299	0.589532	0.601329	0.650456	0.625854	0.644766
2	000526	KNN	0.620853	0.617694	0.637993	0.655303	0.561514	0.533951	0.597315	0.588435	0.620947	0.619726
3	000526	LR	0.605055	0.660348	0.633466	0.691228	0.501577	0.608025	0.559859	0.646962	0.605219	0.661618
4	000526	RandomForest	0.611374	0.649289	0.626335	0.680851	0.555205	0.592593	0.588629	0.633663	0.611463	0.650665
5	000526	DecisionTree	0.631912	0.64139	0.642857	0.654952	0.596215	0.632716	0.618658	0.643642	0.631968	0.641601
6	000526	Gradient Boosting	0.649289	0.669826	0.665505	0.68254	0.602524	0.66358	0.63245	0.672926	0.649363	0.669978
7	000526	AdaBoost	0.64297	0.64613	0.648208	0.653374	0.62776	0.657407	0.637821	0.655385	0.642994	0.645856
8	000526	Naive Bayes	0.57188	0.589258	0.613861	0.631148	0.391167	0.475309	0.477842	0.542254	0.572166	0.592023
9	000526	LDA	0.608215	0.631912	0.633205	0.666667	0.51735	0.561728	0.569444	0.609715	0.608359	0.633615
10	000526	QDA	0.56872	0.57346	0.596491	0.607143	0.429022	0.472222	0.499083	0.53125	0.568941	0.575917
11	000526	SVC	0.636651	0.668246	0.65371	0.6875	0.583596	0.645062	0.616667	0.665605	0.636735	0.668809
