# Supplementary material for: A Hybrid Method Based on Extreme Learning Machine and Wavelet Transform Denoising for Stock Prediction
Source: Entropy (Basel). 2021 Apr 9;23(4):440. doi: 10.3390/e23040440 (PMC8070264; doi:10.3390/e23040440)
Supplement: Supplementary file 1 [file entropy-23-00440-s001.zip › 400_results_statistics_different_models/000530_metrics_different_models.xlsx]

## Sheet: Sheet1
	Code	model	Valid_Acc	Test_Acc	Valid_P	Test_P	Valid_R	Test_R	Valid_F1	Test_F1	Valid_AUC	Test_AUC
0	000530	ELM	0.644476	0.643564	0.649254	0.612903	0.703504	0.635258	0.675291	0.623881	0.641304	0.643026
1	000530	D_ELM	0.696884	0.743989	0.764249	0.702055	0.705742	0.685619	0.733831	0.693739	0.694885	0.736192
2	000530	KNN	0.610482	0.613861	0.630435	0.59589	0.625337	0.528875	0.627876	0.560386	0.609683	0.608353
3	000530	LR	0.643059	0.611033	0.629067	0.558696	0.781671	0.781155	0.697115	0.651458	0.635612	0.622059
4	000530	RandomForest	0.647309	0.650636	0.660526	0.627329	0.67655	0.613982	0.668442	0.620584	0.645738	0.648261
5	000530	DecisionTree	0.645892	0.640736	0.686154	0.630662	0.601078	0.550152	0.640805	0.587662	0.6483	0.634864
6	000530	Gradient Boosting	0.643059	0.673267	0.657825	0.654088	0.668464	0.632219	0.663102	0.642968	0.641694	0.670607
7	000530	AdaBoost	0.654391	0.652051	0.681948	0.628483	0.641509	0.617021	0.661111	0.622699	0.655083	0.64978
8	000530	Naive Bayes	0.566572	0.586987	0.601246	0.57551	0.520216	0.428571	0.557803	0.491289	0.569063	0.57672
9	000530	LDA	0.661473	0.653465	0.657143	0.603448	0.743935	0.744681	0.697851	0.666667	0.657042	0.659377
10	000530	QDA	0.525496	0.578501	0.555901	0.553265	0.48248	0.489362	0.516595	0.519355	0.527807	0.572723
11	000530	SVC	0.672805	0.65488	0.675	0.630769	0.727763	0.6231	0.700389	0.626911	0.669852	0.65282
