# Supplementary material for: A Hybrid Method Based on Extreme Learning Machine and Wavelet Transform Denoising for Stock Prediction
Source: Entropy (Basel). 2021 Apr 9;23(4):440. doi: 10.3390/e23040440 (PMC8070264; doi:10.3390/e23040440)
Supplement: Supplementary file 1 [file entropy-23-00440-s001.zip › 400_results_statistics_different_models/000531_metrics_different_models.xlsx]

## Sheet: Sheet1
	Code	model	Valid_Acc	Test_Acc	Valid_P	Test_P	Valid_R	Test_R	Valid_F1	Test_F1	Valid_AUC	Test_AUC
0	000531	ELM	0.661383	0.648921	0.621849	0.645646	0.689441	0.630499	0.653903	0.637982	0.663269	0.648583
1	000531	D_ELM	0.636888	0.696403	0.586705	0.681034	0.650641	0.703264	0.617021	0.691971	0.638148	0.696604
2	000531	KNN	0.613833	0.564029	0.578488	0.553672	0.618012	0.57478	0.597598	0.564029	0.614114	0.564226
3	000531	LR	0.603746	0.623022	0.559194	0.597531	0.689441	0.709677	0.617524	0.648794	0.609505	0.624613
4	000531	RandomForest	0.664265	0.654676	0.632836	0.64723	0.658385	0.651026	0.645358	0.649123	0.66387	0.654609
5	000531	DecisionTree	0.649856	0.62446	0.631229	0.63245	0.590062	0.560117	0.609952	0.59409	0.645838	0.623279
6	000531	Gradient Boosting	0.658501	0.644604	0.621777	0.634286	0.673913	0.651026	0.646796	0.642547	0.659537	0.644722
7	000531	AdaBoost	0.67147	0.615827	0.642424	0.606322	0.658385	0.618768	0.650307	0.612482	0.67059	0.615881
8	000531	Naive Bayes	0.628242	0.558273	0.607383	0.550296	0.562112	0.545455	0.583871	0.547865	0.623798	0.558038
9	000531	LDA	0.629683	0.663309	0.588076	0.649025	0.673913	0.683284	0.628075	0.665714	0.632655	0.663676
10	000531	QDA	0.56196	0.545324	0.545455	0.570621	0.335404	0.296188	0.415385	0.389961	0.546734	0.540749
11	000531	SVC	0.65562	0.643165	0.614958	0.627397	0.689441	0.671554	0.650073	0.648725	0.657893	0.643687
