# Supplementary material for: A Hybrid Method Based on Extreme Learning Machine and Wavelet Transform Denoising for Stock Prediction
Source: Entropy (Basel). 2021 Apr 9;23(4):440. doi: 10.3390/e23040440 (PMC8070264; doi:10.3390/e23040440)
Supplement: Supplementary file 1 [file entropy-23-00440-s001.zip › 400_results_statistics_different_models/000532_metrics_different_models.xlsx]

## Sheet: Sheet1
	Code	model	Valid_Acc	Test_Acc	Valid_P	Test_P	Valid_R	Test_R	Valid_F1	Test_F1	Valid_AUC	Test_AUC
0	000532	ELM	0.629471	0.652361	0.605598	0.658031	0.695906	0.69589	0.647619	0.676431	0.630866	0.65034
1	000532	D_ELM	0.655222	0.660944	0.637566	0.667606	0.698551	0.66573	0.666667	0.666667	0.655773	0.660854
2	000532	KNN	0.600858	0.559371	0.588235	0.582133	0.614035	0.553425	0.600858	0.567416	0.601135	0.559646
3	000532	LR	0.577969	0.622318	0.549894	0.607219	0.75731	0.783562	0.637146	0.684211	0.581736	0.614835
4	000532	RandomForest	0.630901	0.618026	0.612903	0.627604	0.666667	0.660274	0.638655	0.643525	0.631653	0.616065
5	000532	DecisionTree	0.62804	0.649499	0.607895	0.659574	0.675439	0.679452	0.639889	0.669366	0.629036	0.648109
6	000532	Gradient Boosting	0.636624	0.643777	0.612245	0.652632	0.701754	0.679452	0.653951	0.665772	0.637992	0.642121
7	000532	AdaBoost	0.613734	0.643777	0.591837	0.649485	0.678363	0.690411	0.632153	0.669323	0.615092	0.641613
8	000532	Naive Bayes	0.606581	0.608011	0.611296	0.659649	0.538012	0.515068	0.572317	0.578462	0.60514	0.612325
9	000532	LDA	0.602289	0.642346	0.576555	0.635934	0.704678	0.736986	0.634211	0.682741	0.60444	0.637954
10	000532	QDA	0.579399	0.58226	0.582192	0.605187	0.497076	0.575342	0.536278	0.589888	0.57767	0.582581
11	000532	SVC	0.640916	0.639485	0.615776	0.642317	0.707602	0.69863	0.658503	0.669291	0.642317	0.63674
