# Supplementary material for: A Hybrid Method Based on Extreme Learning Machine and Wavelet Transform Denoising for Stock Prediction
Source: Entropy (Basel). 2021 Apr 9;23(4):440. doi: 10.3390/e23040440 (PMC8070264; doi:10.3390/e23040440)
Supplement: Supplementary file 1 [file entropy-23-00440-s001.zip › 400_results_statistics_different_models/000533_metrics_different_models.xlsx]

## Sheet: Sheet1
	Code	model	Valid_Acc	Test_Acc	Valid_P	Test_P	Valid_R	Test_R	Valid_F1	Test_F1	Valid_AUC	Test_AUC
0	000533	ELM	0.652493	0.627566	0.687817	0.571895	0.703896	0.587248	0.695764	0.57947	0.644877	0.623051
1	000533	D_ELM	0.684751	0.686217	0.72818	0.669872	0.733668	0.653125	0.730914	0.661392	0.674933	0.684297
2	000533	KNN	0.627566	0.617302	0.678474	0.552408	0.646753	0.654362	0.662234	0.599078	0.624723	0.621452
3	000533	LR	0.66129	0.671554	0.68599	0.619355	0.737662	0.644295	0.710889	0.631579	0.649976	0.668502
4	000533	RandomForest	0.667155	0.643695	0.740854	0.590164	0.631169	0.604027	0.681627	0.597015	0.672487	0.639253
5	000533	DecisionTree	0.651026	0.659824	0.728972	0.619565	0.607792	0.573826	0.66289	0.595819	0.657431	0.650194
6	000533	Gradient Boosting	0.642229	0.645161	0.714286	0.588608	0.61039	0.624161	0.658263	0.605863	0.646946	0.64281
7	000533	AdaBoost	0.652493	0.636364	0.728395	0.578125	0.612987	0.620805	0.665726	0.598706	0.658345	0.634621
8	000533	Naive Bayes	0.653959	0.629032	0.726444	0.583026	0.620779	0.530201	0.669468	0.55536	0.658874	0.617965
9	000533	LDA	0.664223	0.665689	0.703125	0.613636	0.701299	0.634228	0.702211	0.623762	0.65873	0.662166
10	000533	QDA	0.502933	0.520528	0.632184	0.406452	0.285714	0.211409	0.39356	0.278146	0.535113	0.485913
11	000533	SVC	0.66129	0.652493	0.708108	0.597444	0.680519	0.627517	0.69404	0.612111	0.658442	0.649696
