# Supplementary material for: A Hybrid Method Based on Extreme Learning Machine and Wavelet Transform Denoising for Stock Prediction
Source: Entropy (Basel). 2021 Apr 9;23(4):440. doi: 10.3390/e23040440 (PMC8070264; doi:10.3390/e23040440)
Supplement: Supplementary file 1 [file entropy-23-00440-s001.zip › 400_results_statistics_different_models/000534_metrics_different_models.xlsx]

## Sheet: Sheet1
	Code	model	Valid_Acc	Test_Acc	Valid_P	Test_P	Valid_R	Test_R	Valid_F1	Test_F1	Valid_AUC	Test_AUC
0	000534	ELM	0.667702	0.681677	0.719008	0.683849	0.699732	0.637821	0.709239	0.660033	0.661674	0.680356
1	000534	D_ELM	0.656832	0.715839	0.76129	0.722727	0.616188	0.565836	0.681097	0.634731	0.666332	0.698896
2	000534	KNN	0.650621	0.65528	0.718935	0.661871	0.651475	0.589744	0.683544	0.623729	0.650461	0.653306
3	000534	LR	0.68323	0.680124	0.717224	0.660606	0.747989	0.698718	0.732283	0.679128	0.671043	0.680684
4	000534	RandomForest	0.656832	0.670807	0.724852	0.678571	0.656836	0.608974	0.68917	0.641892	0.656832	0.668945
5	000534	DecisionTree	0.664596	0.673913	0.766102	0.697674	0.605898	0.576923	0.676647	0.631579	0.675643	0.670992
6	000534	Gradient Boosting	0.661491	0.675466	0.719547	0.681979	0.680965	0.61859	0.699725	0.648739	0.657826	0.673753
7	000534	AdaBoost	0.65528	0.670807	0.720117	0.676056	0.662198	0.615385	0.689944	0.644295	0.653977	0.669138
8	000534	Naive Bayes	0.666149	0.627329	0.685446	0.588235	0.782842	0.769231	0.730914	0.666667	0.644188	0.631603
9	000534	LDA	0.677019	0.680124	0.729805	0.670968	0.702413	0.666667	0.715847	0.66881	0.67224	0.679719
10	000534	QDA	0.507764	0.56677	0.633333	0.622222	0.356568	0.269231	0.456261	0.375839	0.536218	0.557808
11	000534	SVC	0.659938	0.675466	0.71875	0.678201	0.678284	0.628205	0.697931	0.652246	0.656485	0.674042
