# Supplementary material for: A Hybrid Method Based on Extreme Learning Machine and Wavelet Transform Denoising for Stock Prediction
Source: Entropy (Basel). 2021 Apr 9;23(4):440. doi: 10.3390/e23040440 (PMC8070264; doi:10.3390/e23040440)
Supplement: Supplementary file 1 [file entropy-23-00440-s001.zip › 400_results_statistics_different_models/000537_metrics_different_models.xlsx]

## Sheet: Sheet1
	Code	model	Valid_Acc	Test_Acc	Valid_P	Test_P	Valid_R	Test_R	Valid_F1	Test_F1	Valid_AUC	Test_AUC
0	000537	ELM	0.572674	0.672965	0.69419	0.695876	0.539192	0.448505	0.606952	0.545455	0.58233	0.648025
1	000537	D_ELM	0.574128	0.674419	0.731707	0.680272	0.539326	0.361011	0.620957	0.471698	0.588593	0.623328
2	000537	KNN	0.619186	0.643895	0.705426	0.607692	0.648456	0.524917	0.675743	0.56328	0.610745	0.630676
3	000537	LR	0.545058	0.661337	0.714286	0.746377	0.427553	0.342193	0.534918	0.469248	0.578945	0.625877
4	000537	RandomForest	0.655523	0.670058	0.733503	0.634058	0.686461	0.581395	0.709202	0.606586	0.646601	0.660207
5	000537	DecisionTree	0.626453	0.684593	0.724044	0.659091	0.629454	0.578073	0.673443	0.615929	0.625588	0.672757
6	000537	Gradient Boosting	0.627907	0.677326	0.712082	0.644689	0.657957	0.584718	0.683951	0.61324	0.619241	0.667036
7	000537	AdaBoost	0.617733	0.672965	0.704663	0.636691	0.646081	0.58804	0.674102	0.611399	0.609557	0.663529
8	000537	Naive Bayes	0.501453	0.593023	0.625806	0.573427	0.460808	0.272425	0.53078	0.369369	0.513175	0.557401
9	000537	LDA	0.604651	0.674419	0.752542	0.699482	0.527316	0.448505	0.620112	0.546559	0.626954	0.649317
10	000537	QDA	0.456395	0.56686	0.603524	0.518987	0.325416	0.136213	0.42284	0.215789	0.494169	0.519011
11	000537	SVC	0.636628	0.688953	0.71867	0.671937	0.667458	0.564784	0.692118	0.613718	0.627737	0.675157
