# Supplementary material for: A Hybrid Method Based on Extreme Learning Machine and Wavelet Transform Denoising for Stock Prediction
Source: Entropy (Basel). 2021 Apr 9;23(4):440. doi: 10.3390/e23040440 (PMC8070264; doi:10.3390/e23040440)
Supplement: Supplementary file 1 [file entropy-23-00440-s001.zip › 400_results_statistics_different_models/000540_metrics_different_models.xlsx]

## Sheet: Sheet1
	Code	model	Valid_Acc	Test_Acc	Valid_P	Test_P	Valid_R	Test_R	Valid_F1	Test_F1	Valid_AUC	Test_AUC
0	000540	ELM	0.648986	0.67757	0.662379	0.640187	0.631902	0.513109	0.646782	0.569647	0.649284	0.653888
1	000540	D_ELM	0.689548	0.728972	0.774011	0.678756	0.697201	0.539095	0.733601	0.600917	0.68731	0.691853
2	000540	KNN	0.577223	0.623053	0.575758	0.539683	0.641104	0.636704	0.606676	0.584192	0.576108	0.625019
3	000540	LR	0.653666	0.67757	0.6625	0.636364	0.650307	0.524345	0.656347	0.574949	0.653725	0.655506
4	000540	RandomForest	0.645866	0.691589	0.649547	0.628253	0.659509	0.632959	0.65449	0.630597	0.645628	0.683146
5	000540	DecisionTree	0.639626	0.682243	0.636103	0.619772	0.680982	0.610487	0.657778	0.615094	0.638903	0.67191
6	000540	Gradient Boosting	0.652106	0.668224	0.651026	0.59854	0.680982	0.614232	0.665667	0.606285	0.651602	0.660449
7	000540	AdaBoost	0.652106	0.663551	0.651026	0.594096	0.680982	0.602996	0.665667	0.598513	0.651602	0.654831
8	000540	Naive Bayes	0.524181	0.610592	0.555556	0.582524	0.322086	0.224719	0.407767	0.324324	0.52771	0.555026
9	000540	LDA	0.647426	0.683801	0.664474	0.636752	0.619632	0.558052	0.64127	0.59481	0.647911	0.665693
10	000540	QDA	0.542902	0.596573	0.569038	0.530769	0.417178	0.258427	0.481416	0.347607	0.545097	0.54788
11	000540	SVC	0.628705	0.669782	0.639241	0.627907	0.619632	0.505618	0.629283	0.560166	0.628864	0.646142
