# Supplementary material for: A Hybrid Method Based on Extreme Learning Machine and Wavelet Transform Denoising for Stock Prediction
Source: Entropy (Basel). 2021 Apr 9;23(4):440. doi: 10.3390/e23040440 (PMC8070264; doi:10.3390/e23040440)
Supplement: Supplementary file 1 [file entropy-23-00440-s001.zip › 400_results_statistics_different_models/000544_metrics_different_models.xlsx]

## Sheet: Sheet1
	Code	model	Valid_Acc	Test_Acc	Valid_P	Test_P	Valid_R	Test_R	Valid_F1	Test_F1	Valid_AUC	Test_AUC
0	000544	ELM	0.686869	0.672439	0.727711	0.64557	0.743842	0.745614	0.735688	0.691995	0.675057	0.673377
1	000544	D_ELM	0.727273	0.683983	0.693095	0.720238	0.797059	0.659401	0.74145	0.688478	0.728558	0.685528
2	000544	KNN	0.637807	0.632035	0.687651	0.621849	0.699507	0.649123	0.693529	0.635193	0.625015	0.632254
3	000544	LR	0.666667	0.62482	0.673267	0.581028	0.837438	0.859649	0.746432	0.693396	0.631263	0.62783
4	000544	RandomForest	0.659452	0.681097	0.716837	0.670423	0.692118	0.695906	0.704261	0.682927	0.652679	0.681287
5	000544	DecisionTree	0.665224	0.678211	0.719697	0.654545	0.70197	0.736842	0.710723	0.69326	0.657605	0.678962
6	000544	Gradient Boosting	0.685426	0.679654	0.727053	0.653061	0.741379	0.748538	0.734146	0.697548	0.673826	0.680537
7	000544	AdaBoost	0.678211	0.658009	0.716312	0.633588	0.746305	0.72807	0.731001	0.677551	0.664093	0.658907
8	000544	Naive Bayes	0.565657	0.63925	0.676768	0.693277	0.495074	0.482456	0.571835	0.568966	0.58029	0.637239
9	000544	LDA	0.688312	0.673882	0.712054	0.634259	0.785714	0.80117	0.747073	0.70801	0.668118	0.675514
10	000544	QDA	0.460317	0.541126	0.583333	0.581081	0.275862	0.251462	0.374582	0.35102	0.498558	0.537412
11	000544	SVC	0.69697	0.68254	0.735577	0.65404	0.753695	0.75731	0.744526	0.701897	0.68521	0.683498
