# Supplementary material for: A Hybrid Method Based on Extreme Learning Machine and Wavelet Transform Denoising for Stock Prediction
Source: Entropy (Basel). 2021 Apr 9;23(4):440. doi: 10.3390/e23040440 (PMC8070264; doi:10.3390/e23040440)
Supplement: Supplementary file 1 [file entropy-23-00440-s001.zip › 400_results_statistics_different_models/000545_metrics_different_models.xlsx]

## Sheet: Sheet1
	Code	model	Valid_Acc	Test_Acc	Valid_P	Test_P	Valid_R	Test_R	Valid_F1	Test_F1	Valid_AUC	Test_AUC
0	000545	ELM	0.661692	0.672185	0.626741	0.575949	0.762712	0.739837	0.688073	0.647687	0.663823	0.682768
1	000545	D_ELM	0.693201	0.716887	0.62	0.546798	0.632653	0.584211	0.626263	0.564885	0.683645	0.680994
2	000545	KNN	0.613599	0.624172	0.617424	0.535055	0.552542	0.589431	0.583184	0.560928	0.61231	0.618738
3	000545	LR	0.588723	0.567881	0.552809	0.482838	0.833898	0.857724	0.664865	0.617862	0.593897	0.613219
4	000545	RandomForest	0.636816	0.662252	0.623377	0.571918	0.650847	0.678862	0.636816	0.620818	0.637112	0.66485
5	000545	DecisionTree	0.635158	0.667219	0.626263	0.588933	0.630508	0.605691	0.628378	0.597194	0.635059	0.657594
6	000545	Gradient Boosting	0.674959	0.653974	0.655172	0.56314	0.708475	0.670732	0.680782	0.612245	0.675666	0.656595
7	000545	AdaBoost	0.650083	0.672185	0.64094	0.588889	0.647458	0.646341	0.644182	0.616279	0.650028	0.668143
8	000545	Naive Bayes	0.519071	0.453642	0.505353	0.416	0.8	0.845528	0.619423	0.557641	0.525	0.514943
9	000545	LDA	0.61194	0.61755	0.579634	0.519894	0.752542	0.796748	0.654867	0.629213	0.614908	0.645581
10	000545	QDA	0.524046	0.584437	0.533333	0.470588	0.216949	0.162602	0.308434	0.241692	0.517565	0.518452
11	000545	SVC	0.674959	0.663907	0.656151	0.574913	0.705085	0.670732	0.679739	0.619137	0.675594	0.664975
