# Supplementary material for: A Hybrid Method Based on Extreme Learning Machine and Wavelet Transform Denoising for Stock Prediction
Source: Entropy (Basel). 2021 Apr 9;23(4):440. doi: 10.3390/e23040440 (PMC8070264; doi:10.3390/e23040440)
Supplement: Supplementary file 1 [file entropy-23-00440-s001.zip › 400_results_statistics_different_models/000551_metrics_different_models.xlsx]

## Sheet: Sheet1
	Code	model	Valid_Acc	Test_Acc	Valid_P	Test_P	Valid_R	Test_R	Valid_F1	Test_F1	Valid_AUC	Test_AUC
0	000551	ELM	0.67842	0.667137	0.704225	0.633735	0.746269	0.757925	0.724638	0.690289	0.667923	0.669018
1	000551	D_ELM	0.733427	0.675599	0.769048	0.621827	0.778313	0.751534	0.773653	0.680556	0.724191	0.68125
2	000551	KNN	0.605078	0.623413	0.661376	0.608696	0.621891	0.645533	0.641026	0.626573	0.602476	0.623872
3	000551	LR	0.664316	0.596615	0.657692	0.557875	0.850746	0.847262	0.741866	0.672769	0.635471	0.601808
4	000551	RandomForest	0.674189	0.668547	0.713217	0.647368	0.711443	0.708934	0.712329	0.676754	0.668425	0.669384
5	000551	DecisionTree	0.702398	0.623413	0.748052	0.60989	0.716418	0.639769	0.731893	0.624473	0.700228	0.623752
6	000551	Gradient Boosting	0.686883	0.661495	0.721675	0.641161	0.728856	0.700288	0.725248	0.669421	0.680389	0.662299
7	000551	AdaBoost	0.688293	0.654443	0.719128	0.630769	0.738806	0.708934	0.728834	0.667571	0.680478	0.655572
8	000551	Naive Bayes	0.622003	0.599436	0.695906	0.598131	0.59204	0.553314	0.639785	0.57485	0.626639	0.59848
9	000551	LDA	0.658674	0.643159	0.668067	0.6	0.791045	0.81268	0.724374	0.69033	0.638193	0.646672
10	000551	QDA	0.513399	0.545839	0.615385	0.555556	0.378109	0.360231	0.468413	0.437063	0.534332	0.541994
11	000551	SVC	0.695346	0.662906	0.726829	0.639175	0.741294	0.714697	0.73399	0.67483	0.688236	0.663979
