# Supplementary material for: A Hybrid Method Based on Extreme Learning Machine and Wavelet Transform Denoising for Stock Prediction
Source: Entropy (Basel). 2021 Apr 9;23(4):440. doi: 10.3390/e23040440 (PMC8070264; doi:10.3390/e23040440)
Supplement: Supplementary file 1 [file entropy-23-00440-s001.zip › 400_results_statistics_different_models/000552_metrics_different_models.xlsx]

## Sheet: Sheet1
	Code	model	Valid_Acc	Test_Acc	Valid_P	Test_P	Valid_R	Test_R	Valid_F1	Test_F1	Valid_AUC	Test_AUC
0	000552	ELM	0.654303	0.609792	0.635739	0.68	0.592949	0.516575	0.613599	0.587127	0.650066	0.617262
1	000552	D_ELM	0.658754	0.695846	0.651297	0.708738	0.674627	0.655689	0.662757	0.681182	0.658847	0.695491
2	000552	KNN	0.636499	0.608309	0.609121	0.662252	0.599359	0.552486	0.6042	0.60241	0.633934	0.612782
3	000552	LR	0.655786	0.626113	0.635135	0.709924	0.602564	0.513812	0.618421	0.596154	0.652111	0.635111
4	000552	RandomForest	0.658754	0.660237	0.627329	0.704615	0.647436	0.632597	0.637224	0.666667	0.657972	0.662452
5	000552	DecisionTree	0.649852	0.637982	0.631944	0.70922	0.583333	0.552486	0.606667	0.621118	0.645258	0.644833
6	000552	Gradient Boosting	0.649852	0.652819	0.618012	0.695122	0.637821	0.629834	0.62776	0.66087	0.649021	0.654661
7	000552	AdaBoost	0.643917	0.651335	0.609756	0.680912	0.641026	0.660221	0.625	0.670407	0.643717	0.650623
8	000552	Naive Bayes	0.609792	0.501484	0.64	0.644444	0.358974	0.160221	0.459959	0.256637	0.592471	0.528828
9	000552	LDA	0.645401	0.639466	0.620462	0.705882	0.602564	0.563536	0.611382	0.626728	0.642442	0.64555
10	000552	QDA	0.614243	0.505935	0.609244	0.592357	0.464744	0.256906	0.527273	0.358382	0.603919	0.525889
11	000552	SVC	0.678042	0.663205	0.646154	0.707692	0.673077	0.635359	0.659341	0.669578	0.677699	0.665436
