# Supplementary material for: A Hybrid Method Based on Extreme Learning Machine and Wavelet Transform Denoising for Stock Prediction
Source: Entropy (Basel). 2021 Apr 9;23(4):440. doi: 10.3390/e23040440 (PMC8070264; doi:10.3390/e23040440)
Supplement: Supplementary file 1 [file entropy-23-00440-s001.zip › 400_results_statistics_different_models/000553_metrics_different_models.xlsx]

## Sheet: Sheet1
	Code	model	Valid_Acc	Test_Acc	Valid_P	Test_P	Valid_R	Test_R	Valid_F1	Test_F1	Valid_AUC	Test_AUC
0	000553	ELM	0.636225	0.668189	0.667732	0.655039	0.607558	0.567114	0.636225	0.607914	0.637645	0.659602
1	000553	D_ELM	0.584475	0.724505	0.695473	0.736527	0.459239	0.473077	0.553191	0.576112	0.601592	0.681123
2	000553	KNN	0.557078	0.642314	0.583596	0.623529	0.537791	0.533557	0.559758	0.575045	0.558033	0.633074
3	000553	LR	0.652968	0.669711	0.66763	0.628571	0.671512	0.66443	0.669565	0.646003	0.65205	0.669262
4	000553	RandomForest	0.628615	0.692542	0.658228	0.672662	0.604651	0.627517	0.630303	0.649306	0.629802	0.687017
5	000553	DecisionTree	0.61796	0.683409	0.674157	0.689076	0.523256	0.550336	0.589198	0.61194	0.62265	0.672104
6	000553	Gradient Boosting	0.599696	0.704718	0.630225	0.689781	0.569767	0.634228	0.598473	0.660839	0.601178	0.69873
7	000553	AdaBoost	0.585997	0.686454	0.61465	0.667883	0.561047	0.614094	0.586626	0.63986	0.587233	0.680306
8	000553	Naive Bayes	0.596651	0.652968	0.631229	0.625	0.552326	0.587248	0.589147	0.605536	0.598846	0.647385
9	000553	LDA	0.651446	0.631659	0.673716	0.589172	0.648256	0.620805	0.660741	0.604575	0.651604	0.630737
10	000553	QDA	0.563166	0.595129	0.590476	0.561538	0.540698	0.489933	0.564492	0.523297	0.564279	0.586192
11	000553	SVC	0.625571	0.700152	0.653125	0.698039	0.607558	0.597315	0.629518	0.643761	0.626463	0.691415
