# Supplementary material for: A Hybrid Method Based on Extreme Learning Machine and Wavelet Transform Denoising for Stock Prediction
Source: Entropy (Basel). 2021 Apr 9;23(4):440. doi: 10.3390/e23040440 (PMC8070264; doi:10.3390/e23040440)
Supplement: Supplementary file 1 [file entropy-23-00440-s001.zip › 400_results_statistics_different_models/000554_metrics_different_models.xlsx]

## Sheet: Sheet1
	Code	model	Valid_Acc	Test_Acc	Valid_P	Test_P	Valid_R	Test_R	Valid_F1	Test_F1	Valid_AUC	Test_AUC
0	000554	ELM	0.632911	0.675105	0.693587	0.681579	0.688679	0.701897	0.691124	0.691589	0.619601	0.674048
1	000554	D_ELM	0.704641	0.721519	0.716346	0.620499	0.764103	0.785965	0.739454	0.693498	0.698251	0.732184
2	000554	KNN	0.596343	0.649789	0.663484	0.674419	0.65566	0.628726	0.659549	0.650771	0.582186	0.65062
3	000554	LR	0.659634	0.651195	0.701327	0.649383	0.747642	0.712737	0.723744	0.679587	0.638629	0.648766
4	000554	RandomForest	0.628692	0.697609	0.708333	0.723837	0.641509	0.674797	0.673267	0.698457	0.625633	0.698509
5	000554	DecisionTree	0.618847	0.670886	0.713092	0.708978	0.603774	0.620596	0.653895	0.66185	0.622444	0.672871
6	000554	Gradient Boosting	0.642757	0.697609	0.713568	0.72	0.669811	0.682927	0.690998	0.700974	0.636299	0.698189
7	000554	AdaBoost	0.651195	0.686357	0.714634	0.71345	0.691038	0.661247	0.702638	0.686357	0.641686	0.687348
8	000554	Naive Bayes	0.607595	0.583685	0.660044	0.58548	0.705189	0.677507	0.68187	0.628141	0.584302	0.579981
9	000554	LDA	0.634318	0.672293	0.698068	0.673469	0.681604	0.715447	0.689737	0.693824	0.623032	0.670589
10	000554	QDA	0.556962	0.562588	0.660767	0.597973	0.528302	0.479675	0.587156	0.532331	0.563803	0.565861
11	000554	SVC	0.632911	0.699015	0.704261	0.708895	0.662736	0.712737	0.682868	0.710811	0.625793	0.698474
