# Supplementary material for: A Hybrid Method Based on Extreme Learning Machine and Wavelet Transform Denoising for Stock Prediction
Source: Entropy (Basel). 2021 Apr 9;23(4):440. doi: 10.3390/e23040440 (PMC8070264; doi:10.3390/e23040440)
Supplement: Supplementary file 1 [file entropy-23-00440-s001.zip › 400_results_statistics_different_models/000558_metrics_different_models.xlsx]

## Sheet: Sheet1
	Code	model	Valid_Acc	Test_Acc	Valid_P	Test_P	Valid_R	Test_R	Valid_F1	Test_F1	Valid_AUC	Test_AUC
0	000558	ELM	0.682021	0.656761	0.646707	0.60828	0.692308	0.638796	0.668731	0.623165	0.682719	0.654959
1	000558	D_ELM	0.630015	0.77266	0.584775	0.769784	0.567114	0.706271	0.575809	0.736661	0.623557	0.766649
2	000558	KNN	0.58841	0.61367	0.550725	0.564356	0.608974	0.571906	0.578387	0.568106	0.589806	0.609483
3	000558	LR	0.679049	0.670134	0.642857	0.616314	0.692308	0.682274	0.666667	0.647619	0.679949	0.671351
4	000558	RandomForest	0.670134	0.662704	0.630814	0.620805	0.695513	0.618729	0.661585	0.619765	0.671856	0.658295
5	000558	DecisionTree	0.662704	0.635958	0.661597	0.608871	0.557692	0.505017	0.605217	0.552102	0.655577	0.622829
6	000558	Gradient Boosting	0.693908	0.649331	0.657738	0.6	0.708333	0.632107	0.682099	0.615635	0.694887	0.647604
7	000558	AdaBoost	0.67162	0.647845	0.640867	0.599359	0.663462	0.625418	0.651969	0.612111	0.671066	0.645597
8	000558	Naive Bayes	0.61367	0.561664	0.595588	0.512346	0.519231	0.277592	0.554795	0.360087	0.607261	0.533181
9	000558	LDA	0.682021	0.656761	0.64497	0.604294	0.698718	0.658863	0.670769	0.6304	0.683154	0.656972
10	000558	QDA	0.609212	0.580981	0.595331	0.556291	0.490385	0.280936	0.537786	0.373333	0.601148	0.550896
11	000558	SVC	0.687964	0.674591	0.633508	0.62987	0.775641	0.648829	0.697406	0.639209	0.693915	0.672008
