# Supplementary material for: A Hybrid Method Based on Extreme Learning Machine and Wavelet Transform Denoising for Stock Prediction
Source: Entropy (Basel). 2021 Apr 9;23(4):440. doi: 10.3390/e23040440 (PMC8070264; doi:10.3390/e23040440)
Supplement: Supplementary file 1 [file entropy-23-00440-s001.zip › 400_results_statistics_different_models/000559_metrics_different_models.xlsx]

## Sheet: Sheet1
	Code	model	Valid_Acc	Test_Acc	Valid_P	Test_P	Valid_R	Test_R	Valid_F1	Test_F1	Valid_AUC	Test_AUC
0	000559	ELM	0.620448	0.679272	0.671348	0.614148	0.608142	0.636667	0.638184	0.625205	0.621828	0.673406
1	000559	D_ELM	0.645658	0.714286	0.643564	0.638298	0.573529	0.557621	0.606532	0.595238	0.64238	0.683305
2	000559	KNN	0.637255	0.642857	0.692529	0.574751	0.613232	0.576667	0.650472	0.575707	0.639949	0.633744
3	000559	LR	0.62605	0.668067	0.688623	0.608247	0.585242	0.59	0.632737	0.598985	0.630627	0.657319
4	000559	RandomForest	0.610644	0.659664	0.65928	0.588785	0.605598	0.63	0.6313	0.608696	0.61121	0.65558
5	000559	DecisionTree	0.607843	0.67507	0.645995	0.594972	0.636132	0.71	0.641026	0.647416	0.604671	0.679879
6	000559	Gradient Boosting	0.641457	0.672269	0.677003	0.597059	0.666667	0.676667	0.671795	0.634375	0.638629	0.672874
7	000559	AdaBoost	0.620448	0.663866	0.65404	0.584746	0.659033	0.69	0.656527	0.633028	0.616121	0.667464
8	000559	Naive Bayes	0.542017	0.637255	0.633065	0.622754	0.399491	0.346667	0.48986	0.445396	0.558001	0.597246
9	000559	LDA	0.62465	0.666667	0.687688	0.606164	0.582697	0.59	0.630854	0.597973	0.629355	0.656111
10	000559	QDA	0.504202	0.610644	0.591549	0.576389	0.320611	0.276667	0.415842	0.373874	0.524791	0.564662
11	000559	SVC	0.637255	0.69888	0.68306	0.635783	0.636132	0.663333	0.658762	0.649266	0.637381	0.693986
