# Supplementary material for: A Hybrid Method Based on Extreme Learning Machine and Wavelet Transform Denoising for Stock Prediction
Source: Entropy (Basel). 2021 Apr 9;23(4):440. doi: 10.3390/e23040440 (PMC8070264; doi:10.3390/e23040440)
Supplement: Supplementary file 1 [file entropy-23-00440-s001.zip › 400_results_statistics_different_models/000561_metrics_different_models.xlsx]

## Sheet: Sheet1
	Code	model	Valid_Acc	Test_Acc	Valid_P	Test_P	Valid_R	Test_R	Valid_F1	Test_F1	Valid_AUC	Test_AUC
0	000561	ELM	0.662359	0.630645	0.68231	0.662021	0.609677	0.590062	0.643952	0.623974	0.662444	0.632279
1	000561	D_ELM	0.684976	0.722581	0.661818	0.690972	0.640845	0.705674	0.651163	0.698246	0.681617	0.72118
2	000561	KNN	0.607431	0.625806	0.616725	0.660714	0.570968	0.574534	0.592965	0.614618	0.60749	0.627871
3	000561	LR	0.672052	0.646774	0.680135	0.665595	0.651613	0.642857	0.665568	0.654028	0.672085	0.646932
4	000561	RandomForest	0.630048	0.658065	0.638225	0.680921	0.603226	0.642857	0.620232	0.661342	0.630092	0.658677
5	000561	DecisionTree	0.620355	0.629032	0.605634	0.627072	0.693548	0.704969	0.646617	0.663743	0.620237	0.625974
6	000561	Gradient Boosting	0.649435	0.658065	0.656566	0.670807	0.629032	0.670807	0.642504	0.670807	0.649468	0.657551
7	000561	AdaBoost	0.657512	0.653226	0.650307	0.658754	0.683871	0.689441	0.666667	0.673748	0.657469	0.651767
8	000561	Naive Bayes	0.596123	0.519355	0.65	0.560606	0.419355	0.34472	0.509804	0.426923	0.596409	0.526387
9	000561	LDA	0.673667	0.659677	0.684932	0.683168	0.645161	0.642857	0.664452	0.6624	0.673713	0.660355
10	000561	QDA	0.575121	0.579032	0.568513	0.584958	0.629032	0.652174	0.597243	0.61674	0.575034	0.576087
11	000561	SVC	0.670436	0.680645	0.687943	0.705298	0.625806	0.661491	0.655405	0.682692	0.670508	0.681416
