# Supplementary material for: A Hybrid Method Based on Extreme Learning Machine and Wavelet Transform Denoising for Stock Prediction
Source: Entropy (Basel). 2021 Apr 9;23(4):440. doi: 10.3390/e23040440 (PMC8070264; doi:10.3390/e23040440)
Supplement: Supplementary file 1 [file entropy-23-00440-s001.zip › 400_results_statistics_different_models/000566_metrics_different_models.xlsx]

## Sheet: Sheet1
	Code	model	Valid_Acc	Test_Acc	Valid_P	Test_P	Valid_R	Test_R	Valid_F1	Test_F1	Valid_AUC	Test_AUC
0	000566	ELM	0.652239	0.675112	0.714667	0.620805	0.680203	0.637931	0.697009	0.629252	0.646261	0.670672
1	000566	D_ELM	0.723881	0.692996	0.760526	0.614035	0.754569	0.645756	0.757536	0.629496	0.718748	0.685378
2	000566	KNN	0.635821	0.621461	0.703804	0.562937	0.65736	0.555172	0.67979	0.559028	0.631216	0.613544
3	000566	LR	0.671642	0.599106	0.690789	0.526316	0.799492	0.724138	0.741176	0.609579	0.644311	0.614037
4	000566	RandomForest	0.635821	0.655738	0.706044	0.595469	0.652284	0.634483	0.6781	0.614357	0.632302	0.653199
5	000566	DecisionTree	0.60597	0.628912	0.704403	0.580392	0.568528	0.510345	0.629213	0.543119	0.613974	0.614752
6	000566	Gradient Boosting	0.626866	0.676602	0.697802	0.622074	0.64467	0.641379	0.670185	0.631579	0.62306	0.672396
7	000566	AdaBoost	0.616418	0.663189	0.705706	0.617647	0.596447	0.57931	0.646492	0.597865	0.620687	0.653172
8	000566	Naive Bayes	0.6	0.658718	0.685294	0.623482	0.591371	0.531034	0.634877	0.573557	0.601845	0.64347
9	000566	LDA	0.668657	0.633383	0.707729	0.561111	0.743655	0.696552	0.725248	0.621538	0.652625	0.640927
10	000566	QDA	0.573134	0.602086	0.709302	0.551111	0.464467	0.427586	0.56135	0.481553	0.596364	0.581247
11	000566	SVC	0.649254	0.678092	0.714286	0.631206	0.672589	0.613793	0.69281	0.622378	0.644265	0.670414
