# Supplementary material for: A Hybrid Method Based on Extreme Learning Machine and Wavelet Transform Denoising for Stock Prediction
Source: Entropy (Basel). 2021 Apr 9;23(4):440. doi: 10.3390/e23040440 (PMC8070264; doi:10.3390/e23040440)
Supplement: Supplementary file 1 [file entropy-23-00440-s001.zip › 400_results_statistics_different_models/000567_metrics_different_models.xlsx]

## Sheet: Sheet1
	Code	model	Valid_Acc	Test_Acc	Valid_P	Test_P	Valid_R	Test_R	Valid_F1	Test_F1	Valid_AUC	Test_AUC
0	000567	ELM	0.605375	0.626591	0.569007	0.600985	0.699405	0.705202	0.627503	0.648936	0.60981	0.628224
1	000567	D_ELM	0.622348	0.657709	0.604651	0.583099	0.672414	0.687708	0.636735	0.631098	0.623115	0.661588
2	000567	KNN	0.588402	0.602546	0.561308	0.587601	0.613095	0.630058	0.58606	0.608089	0.589566	0.603118
3	000567	LR	0.615276	0.619519	0.564	0.582796	0.839286	0.783237	0.674641	0.668311	0.625842	0.62292
4	000567	RandomForest	0.625177	0.636492	0.60114	0.619946	0.627976	0.66474	0.614265	0.641562	0.625309	0.637079
5	000567	DecisionTree	0.630835	0.625177	0.593985	0.609164	0.705357	0.653179	0.644898	0.630404	0.63435	0.625759
6	000567	Gradient Boosting	0.65488	0.646393	0.622995	0.625	0.693452	0.693642	0.656338	0.657534	0.656699	0.647375
7	000567	AdaBoost	0.65488	0.628006	0.62234	0.610667	0.696429	0.66185	0.657303	0.635229	0.65684	0.628709
8	000567	Naive Bayes	0.58133	0.550212	0.544843	0.53125	0.723214	0.687861	0.621483	0.599496	0.588022	0.553072
9	000567	LDA	0.632249	0.646393	0.5837	0.614286	0.78869	0.745665	0.670886	0.673629	0.639628	0.648456
10	000567	QDA	0.579915	0.553041	0.565217	0.557252	0.502976	0.421965	0.532283	0.480263	0.576286	0.550318
11	000567	SVC	0.625177	0.649222	0.588529	0.6225	0.702381	0.719653	0.640434	0.66756	0.628819	0.650685
