# Supplementary material for: A Hybrid Method Based on Extreme Learning Machine and Wavelet Transform Denoising for Stock Prediction
Source: Entropy (Basel). 2021 Apr 9;23(4):440. doi: 10.3390/e23040440 (PMC8070264; doi:10.3390/e23040440)
Supplement: Supplementary file 1 [file entropy-23-00440-s001.zip › 400_results_statistics_different_models/000568_metrics_different_models.xlsx]

## Sheet: Sheet1
	Code	model	Valid_Acc	Test_Acc	Valid_P	Test_P	Valid_R	Test_R	Valid_F1	Test_F1	Valid_AUC	Test_AUC
0	000568	ELM	0.641643	0.663366	0.75718	0.758308	0.644444	0.613692	0.696279	0.678378	0.640582	0.672618
1	000568	D_ELM	0.647309	0.674682	0.828306	0.706173	0.671053	0.720403	0.741433	0.713217	0.622883	0.668266
2	000568	KNN	0.614731	0.657709	0.736702	0.736544	0.615556	0.635697	0.670702	0.682415	0.614418	0.661808
3	000568	LR	0.593484	0.653465	0.760383	0.782759	0.528889	0.555012	0.623853	0.649499	0.61796	0.671801
4	000568	RandomForest	0.665722	0.669024	0.7675	0.73842	0.682222	0.662592	0.722353	0.698454	0.65947	0.670222
5	000568	DecisionTree	0.627479	0.671853	0.752022	0.749296	0.62	0.650367	0.679659	0.696335	0.630313	0.675855
6	000568	Gradient Boosting	0.650142	0.683168	0.762274	0.759104	0.655556	0.662592	0.704898	0.707572	0.64809	0.687001
7	000568	AdaBoost	0.627479	0.66761	0.748011	0.760479	0.626667	0.621027	0.681983	0.683715	0.627786	0.676285
8	000568	Naive Bayes	0.528329	0.626591	0.678899	0.713864	0.493333	0.591687	0.571429	0.647059	0.541589	0.633092
9	000568	LDA	0.635977	0.688826	0.778098	0.798107	0.6	0.618582	0.677541	0.69697	0.649609	0.701908
10	000568	QDA	0.491501	0.578501	0.67433	0.678457	0.391111	0.515892	0.495077	0.586111	0.52954	0.590161
11	000568	SVC	0.65864	0.681754	0.771429	0.762857	0.66	0.652812	0.711377	0.703557	0.658125	0.687144
