# Supplementary material for: A Hybrid Method Based on Extreme Learning Machine and Wavelet Transform Denoising for Stock Prediction
Source: Entropy (Basel). 2021 Apr 9;23(4):440. doi: 10.3390/e23040440 (PMC8070264; doi:10.3390/e23040440)
Supplement: Supplementary file 1 [file entropy-23-00440-s001.zip › 400_results_statistics_different_models/000571_metrics_different_models.xlsx]

## Sheet: Sheet1
	Code	model	Valid_Acc	Test_Acc	Valid_P	Test_P	Valid_R	Test_R	Valid_F1	Test_F1	Valid_AUC	Test_AUC
0	000571	ELM	0.627837	0.685801	0.722581	0.608392	0.583333	0.644444	0.645533	0.625899	0.636432	0.679365
1	000571	D_ELM	0.636914	0.734139	0.743902	0.760714	0.61	0.661491	0.67033	0.707641	0.64408	0.732216
2	000571	KNN	0.568835	0.638973	0.650456	0.555556	0.557292	0.574074	0.600281	0.564663	0.571065	0.628874
3	000571	LR	0.65053	0.691843	0.770318	0.632	0.567708	0.585185	0.653673	0.607692	0.666526	0.675246
4	000571	RandomForest	0.620272	0.666163	0.700906	0.581395	0.604167	0.648148	0.648951	0.61296	0.623383	0.66336
5	000571	DecisionTree	0.603631	0.673716	0.691824	0.59507	0.572917	0.625926	0.626781	0.610108	0.609563	0.666279
6	000571	Gradient Boosting	0.664145	0.676737	0.728814	0.589744	0.671875	0.681481	0.699187	0.632302	0.662652	0.677475
7	000571	AdaBoost	0.629349	0.648036	0.679587	0.552113	0.684896	0.725926	0.682231	0.6272	0.618621	0.660157
8	000571	Naive Bayes	0.537065	0.645015	0.657258	0.570281	0.424479	0.525926	0.515823	0.547206	0.55881	0.626483
9	000571	LDA	0.65053	0.687311	0.747573	0.6171	0.601562	0.614815	0.666667	0.615955	0.659987	0.67603
10	000571	QDA	0.520424	0.592145	0.668342	0.5	0.346354	0.466667	0.456261	0.482759	0.554044	0.572619
11	000571	SVC	0.636914	0.697885	0.716867	0.619048	0.619792	0.674074	0.664804	0.64539	0.640221	0.69418
