# Supplementary material for: A Hybrid Method Based on Extreme Learning Machine and Wavelet Transform Denoising for Stock Prediction
Source: Entropy (Basel). 2021 Apr 9;23(4):440. doi: 10.3390/e23040440 (PMC8070264; doi:10.3390/e23040440)
Supplement: Supplementary file 1 [file entropy-23-00440-s001.zip › 400_results_statistics_different_models/000573_metrics_different_models.xlsx]

## Sheet: Sheet1
	Code	model	Valid_Acc	Test_Acc	Valid_P	Test_P	Valid_R	Test_R	Valid_F1	Test_F1	Valid_AUC	Test_AUC
0	000573	ELM	0.67972	0.670391	0.69419	0.632509	0.63764	0.575563	0.664714	0.602694	0.679544	0.659386
1	000573	D_ELM	0.688112	0.691341	0.715596	0.737374	0.642857	0.463492	0.677279	0.569201	0.68895	0.666908
2	000573	KNN	0.622378	0.629888	0.628743	0.578767	0.589888	0.543408	0.608696	0.560531	0.622242	0.619852
3	000573	LR	0.66993	0.664804	0.708333	0.65368	0.573034	0.485531	0.63354	0.557196	0.669525	0.644
4	000573	RandomForest	0.636364	0.670391	0.661074	0.627119	0.553371	0.594855	0.602446	0.610561	0.636017	0.661625
5	000573	DecisionTree	0.671329	0.673184	0.678466	0.62963	0.646067	0.601286	0.661871	0.615132	0.671223	0.664841
6	000573	Gradient Boosting	0.665734	0.682961	0.674627	0.641892	0.634831	0.610932	0.654124	0.62603	0.665605	0.674602
7	000573	AdaBoost	0.643357	0.680168	0.653495	0.633987	0.603933	0.623794	0.627737	0.628849	0.643192	0.673626
8	000573	Naive Bayes	0.606993	0.606145	0.616099	0.578378	0.558989	0.344051	0.586156	0.431452	0.606792	0.575729
9	000573	LDA	0.68951	0.678771	0.710692	0.645161	0.634831	0.578778	0.670623	0.610169	0.689282	0.667167
10	000573	QDA	0.586014	0.543296	0.597403	0.454023	0.516854	0.254019	0.554217	0.325773	0.585725	0.509726
11	000573	SVC	0.672727	0.689944	0.683735	0.645902	0.63764	0.633441	0.659884	0.63961	0.672581	0.683387
