# Supplementary material for: A Hybrid Method Based on Extreme Learning Machine and Wavelet Transform Denoising for Stock Prediction
Source: Entropy (Basel). 2021 Apr 9;23(4):440. doi: 10.3390/e23040440 (PMC8070264; doi:10.3390/e23040440)
Supplement: Supplementary file 1 [file entropy-23-00440-s001.zip › 400_results_statistics_different_models/000586_metrics_different_models.xlsx]

## Sheet: Sheet1
	Code	model	Valid_Acc	Test_Acc	Valid_P	Test_P	Valid_R	Test_R	Valid_F1	Test_F1	Valid_AUC	Test_AUC
0	000586	ELM	0.64977	0.628264	0.645374	0.566929	0.813889	0.737201	0.719902	0.64095	0.630312	0.638154
1	000586	D_ELM	0.711214	0.632873	0.75067	0.626812	0.746667	0.559871	0.748663	0.591453	0.704855	0.62935
2	000586	KNN	0.642089	0.602151	0.660759	0.553125	0.725	0.604096	0.691391	0.577488	0.632259	0.602327
3	000586	LR	0.611367	0.568356	0.598527	0.512658	0.902778	0.829352	0.719823	0.633638	0.576818	0.59205
4	000586	RandomForest	0.677419	0.635945	0.696335	0.584337	0.738889	0.662116	0.716981	0.6208	0.670132	0.638321
5	000586	DecisionTree	0.678955	0.609831	0.673563	0.551181	0.813889	0.716724	0.737107	0.623145	0.662958	0.619535
6	000586	Gradient Boosting	0.689708	0.64977	0.6975	0.593123	0.775	0.706485	0.734211	0.64486	0.679596	0.654918
7	000586	AdaBoost	0.701997	0.64977	0.713918	0.594203	0.769444	0.699659	0.740642	0.642633	0.694001	0.654299
8	000586	Naive Bayes	0.588326	0.560676	0.589147	0.508434	0.844444	0.720137	0.694064	0.596045	0.557961	0.575152
9	000586	LDA	0.64977	0.603687	0.642857	0.54386	0.825	0.740614	0.722628	0.627168	0.628995	0.616117
10	000586	QDA	0.603687	0.542243	0.625616	0.492877	0.705556	0.590444	0.663185	0.537267	0.591609	0.546618
11	000586	SVC	0.686636	0.6298	0.68932	0.574286	0.788889	0.686007	0.735751	0.625194	0.674513	0.634903
