# Supplementary material for: A Hybrid Method Based on Extreme Learning Machine and Wavelet Transform Denoising for Stock Prediction
Source: Entropy (Basel). 2021 Apr 9;23(4):440. doi: 10.3390/e23040440 (PMC8070264; doi:10.3390/e23040440)
Supplement: Supplementary file 1 [file entropy-23-00440-s001.zip › 400_results_statistics_different_models/000587_metrics_different_models.xlsx]

## Sheet: Sheet1
	Code	model	Valid_Acc	Test_Acc	Valid_P	Test_P	Valid_R	Test_R	Valid_F1	Test_F1	Valid_AUC	Test_AUC
0	000587	ELM	0.641838	0.646593	0.724806	0.567114	0.546784	0.642586	0.623333	0.602496	0.650554	0.646021
1	000587	D_ELM	0.635499	0.733756	0.610294	0.721925	0.319231	0.537849	0.419192	0.616438	0.588187	0.700503
2	000587	KNN	0.603803	0.622821	0.67037	0.544803	0.52924	0.577947	0.591503	0.560886	0.610641	0.616419
3	000587	LR	0.676704	0.656101	0.706587	0.57931	0.690058	0.638783	0.698225	0.607595	0.675479	0.653631
4	000587	RandomForest	0.646593	0.657686	0.716364	0.582456	0.576023	0.631179	0.638574	0.605839	0.653064	0.653905
5	000587	DecisionTree	0.70206	0.63233	0.700521	0.549839	0.78655	0.65019	0.741047	0.595819	0.694313	0.634878
6	000587	Gradient Boosting	0.66561	0.651347	0.731449	0.579336	0.605263	0.596958	0.6624	0.588015	0.671144	0.643588
7	000587	AdaBoost	0.695721	0.622821	0.716763	0.539936	0.725146	0.642586	0.72093	0.586806	0.693023	0.625641
8	000587	Naive Bayes	0.448494	0.602219	0.459459	0.53	0.0994152	0.403042	0.163462	0.457883	0.480503	0.573804
9	000587	LDA	0.660856	0.66878	0.7	0.59854	0.654971	0.623574	0.676737	0.610801	0.661395	0.662331
10	000587	QDA	0.486529	0.564184	0.580357	0.475806	0.190058	0.448669	0.286344	0.46184	0.513714	0.547704
11	000587	SVC	0.613312	0.643423	0.70082	0.565972	0.5	0.619772	0.583618	0.591652	0.623702	0.640049
