# Supplementary material for: A Hybrid Method Based on Extreme Learning Machine and Wavelet Transform Denoising for Stock Prediction
Source: Entropy (Basel). 2021 Apr 9;23(4):440. doi: 10.3390/e23040440 (PMC8070264; doi:10.3390/e23040440)
Supplement: Supplementary file 1 [file entropy-23-00440-s001.zip › 400_results_statistics_different_models/000591_metrics_different_models.xlsx]

## Sheet: Sheet1
	Code	model	Valid_Acc	Test_Acc	Valid_P	Test_P	Valid_R	Test_R	Valid_F1	Test_F1	Valid_AUC	Test_AUC
0	000591	ELM	0.578644	0.639769	0.548694	0.595794	0.693694	0.768072	0.612732	0.671053	0.582958	0.645086
1	000591	D_ELM	0.640693	0.716138	0.60733	0.675949	0.700906	0.794643	0.650771	0.730506	0.643271	0.71855
2	000591	KNN	0.620491	0.557637	0.597222	0.533693	0.645646	0.596386	0.620491	0.5633	0.621434	0.559242
3	000591	LR	0.549784	0.559078	0.519196	0.523132	0.852853	0.885542	0.645455	0.657718	0.561149	0.572605
4	000591	RandomForest	0.613276	0.634006	0.597015	0.607143	0.600601	0.665663	0.598802	0.635057	0.6128	0.635318
5	000591	DecisionTree	0.603175	0.667147	0.592357	0.656347	0.558559	0.638554	0.574961	0.647328	0.601502	0.665962
6	000591	Gradient Boosting	0.614719	0.626801	0.588235	0.6	0.660661	0.659639	0.622348	0.628407	0.616441	0.628162
7	000591	AdaBoost	0.585859	0.645533	0.563889	0.620112	0.60961	0.668675	0.585859	0.643478	0.586749	0.646492
8	000591	Naive Bayes	0.572872	0.603746	0.545232	0.569343	0.66967	0.704819	0.601078	0.629879	0.576502	0.607935
9	000591	LDA	0.58153	0.621037	0.546436	0.572939	0.75976	0.816265	0.635678	0.673292	0.588213	0.629127
10	000591	QDA	0.548341	0.556196	0.521186	0.522727	0.738739	0.831325	0.61118	0.64186	0.55548	0.567596
11	000591	SVC	0.633478	0.634006	0.601023	0.600515	0.705706	0.701807	0.649171	0.647222	0.636186	0.636815
