# Supplementary material for: A Hybrid Method Based on Extreme Learning Machine and Wavelet Transform Denoising for Stock Prediction
Source: Entropy (Basel). 2021 Apr 9;23(4):440. doi: 10.3390/e23040440 (PMC8070264; doi:10.3390/e23040440)
Supplement: Supplementary file 1 [file entropy-23-00440-s001.zip › 400_results_statistics_different_models/000593_metrics_different_models.xlsx]

## Sheet: Sheet1
	Code	model	Valid_Acc	Test_Acc	Valid_P	Test_P	Valid_R	Test_R	Valid_F1	Test_F1	Valid_AUC	Test_AUC
0	000593	ELM	0.633721	0.65843	0.67561	0.610959	0.699495	0.705696	0.687345	0.654919	0.622008	0.661988
1	000593	D_ELM	0.659884	0.672965	0.694789	0.621538	0.716113	0.664474	0.70529	0.642289	0.650986	0.672081
2	000593	KNN	0.585756	0.59157	0.643411	0.545692	0.628788	0.661392	0.636015	0.597997	0.578093	0.596825
3	000593	LR	0.656977	0.609012	0.661943	0.550107	0.825758	0.816456	0.734831	0.657325	0.62692	0.624626
4	000593	RandomForest	0.616279	0.65843	0.669231	0.615385	0.659091	0.683544	0.664122	0.647676	0.608655	0.660321
5	000593	DecisionTree	0.652616	0.662791	0.701799	0.626506	0.689394	0.658228	0.695541	0.641975	0.646067	0.662447
6	000593	Gradient Boosting	0.617733	0.659884	0.668354	0.617143	0.666667	0.683544	0.667509	0.648649	0.609018	0.661665
7	000593	AdaBoost	0.606105	0.62936	0.657431	0.586402	0.659091	0.655063	0.65826	0.618834	0.596669	0.631295
8	000593	Naive Bayes	0.598837	0.610465	0.632159	0.555556	0.724747	0.759494	0.675294	0.641711	0.576415	0.621682
9	000593	LDA	0.665698	0.630814	0.693925	0.577114	0.75	0.734177	0.720874	0.64624	0.650685	0.638594
10	000593	QDA	0.542151	0.550872	0.585987	0.507071	0.69697	0.794304	0.636678	0.618989	0.514581	0.569195
11	000593	SVC	0.639535	0.664244	0.677033	0.606516	0.714646	0.765823	0.695332	0.676923	0.626159	0.67189
