# Supplementary material for: A Hybrid Method Based on Extreme Learning Machine and Wavelet Transform Denoising for Stock Prediction
Source: Entropy (Basel). 2021 Apr 9;23(4):440. doi: 10.3390/e23040440 (PMC8070264; doi:10.3390/e23040440)
Supplement: Supplementary file 1 [file entropy-23-00440-s001.zip › 400_results_statistics_different_models/000595_metrics_different_models.xlsx]

## Sheet: Sheet1
	Code	model	Valid_Acc	Test_Acc	Valid_P	Test_P	Valid_R	Test_R	Valid_F1	Test_F1	Valid_AUC	Test_AUC
0	000595	ELM	0.603801	0.633041	0.583333	0.5775	0.718475	0.738019	0.64389	0.647966	0.604135	0.641247
1	000595	D_ELM	0.616959	0.657895	0.623377	0.650165	0.672269	0.606154	0.6469	0.627389	0.614422	0.655445
2	000595	KNN	0.55117	0.625731	0.546961	0.577657	0.580645	0.677316	0.5633	0.623529	0.551256	0.629763
3	000595	LR	0.599415	0.578947	0.565558	0.52495	0.847507	0.840256	0.678404	0.646192	0.600139	0.599373
4	000595	RandomForest	0.615497	0.633041	0.605405	0.589595	0.656891	0.651757	0.630098	0.61912	0.615618	0.634504
5	000595	DecisionTree	0.618421	0.650585	0.60929	0.610119	0.653959	0.654952	0.630835	0.631741	0.618525	0.650926
6	000595	Gradient Boosting	0.624269	0.653509	0.607143	0.603825	0.697947	0.70607	0.649386	0.650957	0.624484	0.657617
7	000595	AdaBoost	0.580409	0.622807	0.569948	0.573333	0.645161	0.686901	0.605227	0.625	0.580598	0.627817
8	000595	Naive Bayes	0.559942	0.583333	0.548309	0.536458	0.665689	0.658147	0.601325	0.591105	0.56025	0.589181
9	000595	LDA	0.628655	0.650585	0.596452	0.586449	0.788856	0.801917	0.679293	0.677463	0.629122	0.662414
10	000595	QDA	0.53655	0.540936	0.541379	0.498008	0.460411	0.399361	0.497623	0.443262	0.536328	0.529869
11	000595	SVC	0.605263	0.622807	0.583924	0.56927	0.72434	0.722045	0.646597	0.63662	0.60561	0.630564
