# Supplementary material for: A Hybrid Method Based on Extreme Learning Machine and Wavelet Transform Denoising for Stock Prediction
Source: Entropy (Basel). 2021 Apr 9;23(4):440. doi: 10.3390/e23040440 (PMC8070264; doi:10.3390/e23040440)
Supplement: Supplementary file 1 [file entropy-23-00440-s001.zip › 400_results_statistics_different_models/000598_metrics_different_models.xlsx]

## Sheet: Sheet1
	Code	model	Valid_Acc	Test_Acc	Valid_P	Test_P	Valid_R	Test_R	Valid_F1	Test_F1	Valid_AUC	Test_AUC
0	000598	ELM	0.586742	0.598592	0.709924	0.77	0.461538	0.391858	0.559398	0.519393	0.606586	0.623374
1	000598	D_ELM	0.651622	0.64507	0.746082	0.746575	0.589109	0.550505	0.658368	0.633721	0.661768	0.657418
2	000598	KNN	0.562764	0.632394	0.669091	0.755814	0.456576	0.496183	0.542773	0.599078	0.579595	0.648723
3	000598	LR	0.640339	0.661972	0.70442	0.715493	0.632754	0.64631	0.666667	0.679144	0.641541	0.663849
4	000598	RandomForest	0.603667	0.649296	0.699346	0.766667	0.531017	0.526718	0.603667	0.624434	0.615182	0.66399
5	000598	DecisionTree	0.582511	0.657746	0.694545	0.792969	0.473945	0.516539	0.563422	0.625578	0.599718	0.674674
6	000598	Gradient Boosting	0.57969	0.642254	0.675585	0.766284	0.501241	0.508906	0.575499	0.611621	0.592124	0.658238
7	000598	AdaBoost	0.562764	0.630986	0.663158	0.763052	0.468983	0.483461	0.549419	0.5919	0.577629	0.64867
8	000598	Naive Bayes	0.480959	0.466197	0.627737	0.791667	0.2134	0.0483461	0.318519	0.0911271	0.523366	0.516287
9	000598	LDA	0.622003	0.635211	0.695652	0.700599	0.595533	0.59542	0.641711	0.643741	0.626198	0.639981
10	000598	QDA	0.526093	0.512676	0.668342	0.752688	0.330025	0.178117	0.44186	0.288066	0.557169	0.552781
11	000598	SVC	0.578279	0.630986	0.67931	0.774059	0.488834	0.470738	0.568543	0.585443	0.592456	0.650195
