# Supplementary material for: A Hybrid Method Based on Extreme Learning Machine and Wavelet Transform Denoising for Stock Prediction
Source: Entropy (Basel). 2021 Apr 9;23(4):440. doi: 10.3390/e23040440 (PMC8070264; doi:10.3390/e23040440)
Supplement: Supplementary file 1 [file entropy-23-00440-s001.zip › 400_results_statistics_different_models/000600_metrics_different_models.xlsx]

## Sheet: Sheet1
	Code	model	Valid_Acc	Test_Acc	Valid_P	Test_P	Valid_R	Test_R	Valid_F1	Test_F1	Valid_AUC	Test_AUC
0	000600	ELM	0.630499	0.666179	0.617512	0.640288	0.757062	0.773913	0.680203	0.700787	0.625482	0.665063
1	000600	D_ELM	0.611437	0.729136	0.547564	0.67366	0.771242	0.865269	0.640434	0.757536	0.626312	0.732062
2	000600	KNN	0.604106	0.639824	0.612299	0.639437	0.646893	0.657971	0.629121	0.648571	0.60241	0.639636
3	000600	LR	0.593842	0.604685	0.572779	0.566372	0.855932	0.927536	0.686297	0.703297	0.583454	0.601342
4	000600	RandomForest	0.621701	0.695461	0.624352	0.688705	0.680791	0.724638	0.651351	0.706215	0.619359	0.695159
5	000600	DecisionTree	0.642229	0.693997	0.643229	0.676166	0.69774	0.756522	0.669377	0.71409	0.640029	0.69335
6	000600	Gradient Boosting	0.658358	0.702782	0.653944	0.68984	0.725989	0.747826	0.688086	0.717663	0.655677	0.702315
7	000600	AdaBoost	0.623167	0.693997	0.618582	0.680851	0.714689	0.742029	0.663172	0.710125	0.61954	0.6935
8	000600	Naive Bayes	0.643695	0.677892	0.636364	0.656642	0.731638	0.75942	0.680683	0.704301	0.640209	0.677047
9	000600	LDA	0.617302	0.653001	0.596674	0.617391	0.810734	0.823188	0.687425	0.70559	0.609636	0.651239
10	000600	QDA	0.546921	0.549048	0.543021	0.533698	0.80226	0.849275	0.647662	0.655481	0.536801	0.545939
11	000600	SVC	0.636364	0.698389	0.6325	0.676845	0.714689	0.771014	0.671088	0.720867	0.633259	0.697637
