# Supplementary material for: A Hybrid Method Based on Extreme Learning Machine and Wavelet Transform Denoising for Stock Prediction
Source: Entropy (Basel). 2021 Apr 9;23(4):440. doi: 10.3390/e23040440 (PMC8070264; doi:10.3390/e23040440)
Supplement: Supplementary file 1 [file entropy-23-00440-s001.zip › 400_results_statistics_different_models/000601_metrics_different_models.xlsx]

## Sheet: Sheet1
	Code	model	Valid_Acc	Test_Acc	Valid_P	Test_P	Valid_R	Test_R	Valid_F1	Test_F1	Valid_AUC	Test_AUC
0	000601	ELM	0.591489	0.667139	0.719008	0.674352	0.583893	0.657303	0.644444	0.665718	0.594272	0.667223
1	000601	D_ELM	0.58156	0.68272	0.726708	0.77377	0.530612	0.603581	0.613368	0.678161	0.598639	0.692266
2	000601	KNN	0.541844	0.61898	0.692547	0.622535	0.498881	0.620787	0.579974	0.62166	0.55758	0.618965
3	000601	LR	0.590071	0.637394	0.719444	0.642045	0.579418	0.634831	0.641884	0.638418	0.593973	0.637416
4	000601	RandomForest	0.565957	0.665722	0.693151	0.668539	0.565996	0.668539	0.623153	0.668539	0.565943	0.665698
5	000601	DecisionTree	0.615603	0.661473	0.734043	0.666667	0.61745	0.657303	0.670717	0.661952	0.614926	0.661509
6	000601	Gradient Boosting	0.557447	0.681303	0.68	0.678474	0.57047	0.699438	0.620438	0.688797	0.552677	0.681148
7	000601	AdaBoost	0.585816	0.66289	0.690418	0.656915	0.628635	0.69382	0.65808	0.674863	0.570132	0.662624
8	000601	Naive Bayes	0.50922	0.601983	0.664495	0.626263	0.456376	0.522472	0.541114	0.569678	0.528576	0.602665
9	000601	LDA	0.61844	0.655807	0.751412	0.663768	0.595078	0.643258	0.66417	0.653352	0.626997	0.655915
10	000601	QDA	0.466667	0.575071	0.629091	0.625	0.387025	0.393258	0.479224	0.482759	0.495838	0.576629
11	000601	SVC	0.580142	0.674221	0.697128	0.673077	0.597315	0.688202	0.643373	0.680556	0.573852	0.674101
