# Supplementary material for: A Hybrid Method Based on Extreme Learning Machine and Wavelet Transform Denoising for Stock Prediction
Source: Entropy (Basel). 2021 Apr 9;23(4):440. doi: 10.3390/e23040440 (PMC8070264; doi:10.3390/e23040440)
Supplement: Supplementary file 1 [file entropy-23-00440-s001.zip › 400_results_statistics_different_models/000603_metrics_different_models.xlsx]

## Sheet: Sheet1
	Code	model	Valid_Acc	Test_Acc	Valid_P	Test_P	Valid_R	Test_R	Valid_F1	Test_F1	Valid_AUC	Test_AUC
0	000603	ELM	0.652246	0.617304	0.617978	0.611684	0.606618	0.60339	0.612245	0.607509	0.648294	0.617054
1	000603	D_ELM	0.675541	0.633943	0.67027	0.620408	0.48062	0.544803	0.559819	0.580153	0.651389	0.627991
2	000603	KNN	0.635607	0.532446	0.59707	0.525362	0.599265	0.491525	0.598165	0.507881	0.632459	0.53171
3	000603	LR	0.625624	0.618968	0.605381	0.626923	0.496324	0.552542	0.545455	0.587387	0.614423	0.617774
4	000603	RandomForest	0.660566	0.577371	0.633858	0.572438	0.591912	0.549153	0.612167	0.560554	0.654618	0.576864
5	000603	DecisionTree	0.637271	0.607321	0.596429	0.599327	0.613971	0.60339	0.605072	0.601351	0.635253	0.60725
6	000603	Gradient Boosting	0.668885	0.613977	0.636704	0.606061	0.625	0.610169	0.630798	0.608108	0.665084	0.613908
7	000603	AdaBoost	0.643927	0.605657	0.602113	0.592949	0.628676	0.627119	0.615108	0.609555	0.642606	0.606043
8	000603	Naive Bayes	0.589018	0.527454	0.555066	0.521236	0.463235	0.457627	0.50501	0.487365	0.578122	0.526199
9	000603	LDA	0.672213	0.643927	0.649402	0.65283	0.599265	0.586441	0.623327	0.617857	0.665894	0.642894
10	000603	QDA	0.510815	0.557404	0.472772	0.535627	0.702206	0.738983	0.565089	0.621083	0.527395	0.560668
11	000603	SVC	0.650582	0.618968	0.624	0.618705	0.573529	0.583051	0.597701	0.600349	0.643908	0.618323
