# Supplementary material for: A Hybrid Method Based on Extreme Learning Machine and Wavelet Transform Denoising for Stock Prediction
Source: Entropy (Basel). 2021 Apr 9;23(4):440. doi: 10.3390/e23040440 (PMC8070264; doi:10.3390/e23040440)
Supplement: Supplementary file 1 [file entropy-23-00440-s001.zip › 400_results_statistics_different_models/000609_metrics_different_models.xlsx]

## Sheet: Sheet1
	Code	model	Valid_Acc	Test_Acc	Valid_P	Test_P	Valid_R	Test_R	Valid_F1	Test_F1	Valid_AUC	Test_AUC
0	000609	ELM	0.606887	0.651363	0.645777	0.553633	0.622047	0.583942	0.63369	0.568384	0.605327	0.639489
1	000609	D_ELM	0.606887	0.657102	0.718254	0.587302	0.471354	0.283525	0.569182	0.382429	0.622259	0.582129
2	000609	KNN	0.626973	0.651363	0.662198	0.551839	0.648294	0.60219	0.655172	0.575916	0.62478	0.642702
3	000609	LR	0.638451	0.670014	0.675749	0.580292	0.650919	0.580292	0.663102	0.580292	0.637168	0.654212
4	000609	RandomForest	0.639885	0.678623	0.678571	0.586806	0.648294	0.616788	0.663087	0.601423	0.63902	0.667732
5	000609	DecisionTree	0.637016	0.637016	0.651659	0.531915	0.721785	0.638686	0.684932	0.580431	0.628297	0.63731
6	000609	Gradient Boosting	0.670014	0.657102	0.700265	0.560554	0.692913	0.591241	0.69657	0.575488	0.667659	0.645502
7	000609	AdaBoost	0.645624	0.647059	0.670918	0.547297	0.690289	0.591241	0.680466	0.568421	0.64103	0.637228
8	000609	Naive Bayes	0.58967	0.625538	0.642643	0.527426	0.56168	0.456204	0.59944	0.489237	0.592549	0.595714
9	000609	LDA	0.667145	0.674319	0.712251	0.581315	0.656168	0.613139	0.68306	0.596803	0.668274	0.663543
10	000609	QDA	0.556671	0.453372	0.567669	0.398866	0.792651	0.770073	0.661555	0.525529	0.532401	0.50915
11	000609	SVC	0.651363	0.674319	0.68956	0.590038	0.658793	0.562044	0.673826	0.575701	0.650599	0.654544
