# Supplementary material for: A Hybrid Method Based on Extreme Learning Machine and Wavelet Transform Denoising for Stock Prediction
Source: Entropy (Basel). 2021 Apr 9;23(4):440. doi: 10.3390/e23040440 (PMC8070264; doi:10.3390/e23040440)
Supplement: Supplementary file 1 [file entropy-23-00440-s001.zip › 400_results_statistics_different_models/000610_metrics_different_models.xlsx]

## Sheet: Sheet1
	Code	model	Valid_Acc	Test_Acc	Valid_P	Test_P	Valid_R	Test_R	Valid_F1	Test_F1	Valid_AUC	Test_AUC
0	000610	ELM	0.608947	0.658501	0.633891	0.625882	0.759398	0.773256	0.690992	0.691808	0.58208	0.659485
1	000610	D_ELM	0.68254	0.685879	0.723831	0.702065	0.771971	0.670423	0.747126	0.685879	0.658045	0.686244
2	000610	KNN	0.587302	0.613833	0.629885	0.603261	0.686717	0.645349	0.657074	0.623596	0.569549	0.614103
3	000610	LR	0.629149	0.618156	0.626786	0.577603	0.879699	0.854651	0.732013	0.689332	0.584407	0.620183
4	000610	RandomForest	0.614719	0.68732	0.65493	0.671159	0.699248	0.723837	0.676364	0.696503	0.599624	0.687633
5	000610	DecisionTree	0.636364	0.664265	0.672941	0.659026	0.716792	0.668605	0.694175	0.663781	0.622001	0.664302
6	000610	Gradient Boosting	0.647908	0.688761	0.678984	0.672973	0.736842	0.723837	0.706731	0.697479	0.632026	0.689061
7	000610	AdaBoost	0.645022	0.682997	0.68523	0.673184	0.709273	0.700581	0.697044	0.68661	0.633548	0.683148
8	000610	Naive Bayes	0.590188	0.600865	0.622601	0.579196	0.73183	0.712209	0.672811	0.638853	0.564894	0.601819
9	000610	LDA	0.65368	0.648415	0.654369	0.611607	0.844612	0.796512	0.737418	0.691919	0.619585	0.649684
10	000610	QDA	0.577201	0.573487	0.62156	0.558537	0.679198	0.665698	0.649102	0.607427	0.558987	0.574277
11	000610	SVC	0.627706	0.657061	0.654945	0.631841	0.746867	0.738372	0.697892	0.680965	0.606427	0.657757
