# Supplementary material for: A Hybrid Method Based on Extreme Learning Machine and Wavelet Transform Denoising for Stock Prediction
Source: Entropy (Basel). 2021 Apr 9;23(4):440. doi: 10.3390/e23040440 (PMC8070264; doi:10.3390/e23040440)
Supplement: Supplementary file 1 [file entropy-23-00440-s001.zip › 400_results_statistics_different_models/000611_metrics_different_models.xlsx]

## Sheet: Sheet1
	Code	model	Valid_Acc	Test_Acc	Valid_P	Test_P	Valid_R	Test_R	Valid_F1	Test_F1	Valid_AUC	Test_AUC
0	000611	ELM	0.650155	0.633127	0.736709	0.544944	0.7046	0.72119	0.720297	0.6208	0.629124	0.645741
1	000611	D_ELM	0.656347	0.682663	0.748111	0.564706	0.708831	0.771084	0.727941	0.651952	0.634151	0.699144
2	000611	KNN	0.614551	0.620743	0.727778	0.540268	0.634383	0.598513	0.677878	0.567901	0.606891	0.617559
3	000611	LR	0.705882	0.473684	0.733753	0.429423	0.847458	0.802974	0.786517	0.559585	0.651197	0.52085
4	000611	RandomForest	0.628483	0.651703	0.725849	0.568323	0.673123	0.680297	0.698492	0.619289	0.61124	0.655799
5	000611	DecisionTree	0.625387	0.650155	0.755224	0.58498	0.612591	0.550186	0.676471	0.56705	0.63033	0.635836
6	000611	Gradient Boosting	0.636223	0.651703	0.73057	0.570968	0.682809	0.657993	0.705882	0.611399	0.618228	0.652604
7	000611	AdaBoost	0.662539	0.653251	0.755906	0.562327	0.697337	0.754647	0.725441	0.644444	0.649097	0.667774
8	000611	Naive Bayes	0.660991	0.490712	0.723502	0.432432	0.760291	0.713755	0.74144	0.538569	0.622635	0.52266
9	000611	LDA	0.708978	0.544892	0.758621	0.471655	0.799031	0.773234	0.778302	0.585915	0.674194	0.577599
10	000611	QDA	0.603715	0.52322	0.701799	0.448276	0.661017	0.628253	0.680798	0.52322	0.581581	0.538264
11	000611	SVC	0.670279	0.640867	0.738095	0.554572	0.750605	0.698885	0.744298	0.618421	0.639251	0.649177
