# Supplementary material for: A Hybrid Method Based on Extreme Learning Machine and Wavelet Transform Denoising for Stock Prediction
Source: Entropy (Basel). 2021 Apr 9;23(4):440. doi: 10.3390/e23040440 (PMC8070264; doi:10.3390/e23040440)
Supplement: Supplementary file 1 [file entropy-23-00440-s001.zip › 400_results_statistics_different_models/000613_metrics_different_models.xlsx]

## Sheet: Sheet1
	Code	model	Valid_Acc	Test_Acc	Valid_P	Test_P	Valid_R	Test_R	Valid_F1	Test_F1	Valid_AUC	Test_AUC
0	000613	ELM	0.621622	0.621622	0.614583	0.642643	0.723926	0.642643	0.664789	0.642643	0.617739	0.620308
1	000613	D_ELM	0.624801	0.696343	0.653951	0.659933	0.687679	0.685315	0.670391	0.672384	0.617054	0.695427
2	000613	KNN	0.600954	0.627981	0.601078	0.640227	0.684049	0.678679	0.639885	0.658892	0.5978	0.624812
3	000613	LR	0.612083	0.607313	0.587983	0.594298	0.840491	0.813814	0.691919	0.686946	0.603414	0.594407
4	000613	RandomForest	0.631161	0.651828	0.631285	0.670659	0.693252	0.672673	0.660819	0.671664	0.628804	0.650526
5	000613	DecisionTree	0.63911	0.615262	0.635616	0.639144	0.711656	0.627628	0.671491	0.633333	0.636356	0.614489
6	000613	Gradient Boosting	0.651828	0.666137	0.64042	0.681416	0.748466	0.693694	0.69024	0.6875	0.648161	0.664414
7	000613	AdaBoost	0.626391	0.642289	0.630372	0.662651	0.674847	0.660661	0.651852	0.661654	0.624552	0.641141
8	000613	Naive Bayes	0.610493	0.554849	0.610959	0.592334	0.684049	0.510511	0.645441	0.548387	0.607701	0.55762
9	000613	LDA	0.618442	0.63593	0.594714	0.621495	0.828221	0.798799	0.692308	0.69908	0.61048	0.625751
10	000613	QDA	0.586645	0.540541	0.598802	0.571895	0.613497	0.525526	0.606061	0.547731	0.585626	0.541479
11	000613	SVC	0.63275	0.651828	0.619048	0.660112	0.757669	0.705706	0.681379	0.682148	0.628009	0.648461
