# Supplementary material for: A Hybrid Method Based on Extreme Learning Machine and Wavelet Transform Denoising for Stock Prediction
Source: Entropy (Basel). 2021 Apr 9;23(4):440. doi: 10.3390/e23040440 (PMC8070264; doi:10.3390/e23040440)
Supplement: Supplementary file 1 [file entropy-23-00440-s001.zip › 400_results_statistics_different_models/000615_metrics_different_models.xlsx]

## Sheet: Sheet1
	Code	model	Valid_Acc	Test_Acc	Valid_P	Test_P	Valid_R	Test_R	Valid_F1	Test_F1	Valid_AUC	Test_AUC
0	000615	ELM	0.629794	0.638643	0.673219	0.492625	0.69898	0.695833	0.685857	0.576857	0.616972	0.65157
1	000615	D_ELM	0.623894	0.749263	0.661972	0.597826	0.717557	0.736607	0.688645	0.66	0.606147	0.746057
2	000615	KNN	0.620944	0.663717	0.663438	0.521739	0.69898	0.6	0.680745	0.55814	0.606483	0.649315
3	000615	LR	0.644543	0.492625	0.658947	0.393443	0.798469	0.8	0.72203	0.527473	0.616018	0.5621
4	000615	RandomForest	0.647493	0.690265	0.698701	0.552817	0.686224	0.654167	0.692407	0.599237	0.640315	0.682106
5	000615	DecisionTree	0.635693	0.623894	0.675545	0.476636	0.711735	0.6375	0.693168	0.545455	0.621602	0.626969
6	000615	Gradient Boosting	0.640118	0.662242	0.686869	0.518033	0.693878	0.658333	0.690355	0.579817	0.630156	0.661358
7	000615	AdaBoost	0.617994	0.647493	0.665012	0.501511	0.683673	0.691667	0.674214	0.581436	0.605823	0.657477
8	000615	Naive Bayes	0.572271	0.535398	0.618605	0.400531	0.678571	0.629167	0.647202	0.489465	0.552572	0.556592
9	000615	LDA	0.662242	0.563422	0.689977	0.430693	0.755102	0.725	0.721072	0.540373	0.645034	0.599943
10	000615	QDA	0.59292	0.424779	0.629464	0.35687	0.719388	0.779167	0.671429	0.489529	0.569484	0.50488
11	000615	SVC	0.638643	0.659292	0.668192	0.514019	0.744898	0.6875	0.704463	0.588235	0.618952	0.665668
