# Supplementary material for: A Hybrid Method Based on Extreme Learning Machine and Wavelet Transform Denoising for Stock Prediction
Source: Entropy (Basel). 2021 Apr 9;23(4):440. doi: 10.3390/e23040440 (PMC8070264; doi:10.3390/e23040440)
Supplement: Supplementary file 1 [file entropy-23-00440-s001.zip › 400_results_statistics_different_models/000629_metrics_different_models.xlsx]

## Sheet: Sheet1
	Code	model	Valid_Acc	Test_Acc	Valid_P	Test_P	Valid_R	Test_R	Valid_F1	Test_F1	Valid_AUC	Test_AUC
0	000629	ELM	0.653481	0.707278	0.712766	0.611354	0.59292	0.59322	0.647343	0.602151	0.658235	0.684236
1	000629	D_ELM	0.59019	0.72943	0.729412	0.664706	0.494681	0.497797	0.58954	0.56927	0.612575	0.678528
2	000629	KNN	0.60443	0.693038	0.651877	0.588235	0.563422	0.59322	0.60443	0.590717	0.607649	0.672873
3	000629	LR	0.60443	0.699367	0.699552	0.64557	0.460177	0.432203	0.55516	0.517766	0.615754	0.645395
4	000629	RandomForest	0.640823	0.710443	0.689189	0.612766	0.60177	0.610169	0.64252	0.611465	0.643888	0.690186
5	000629	DecisionTree	0.664557	0.685127	0.685131	0.565371	0.693215	0.677966	0.68915	0.61657	0.662307	0.68368
6	000629	Gradient Boosting	0.68038	0.710443	0.71885	0.604743	0.663717	0.648305	0.690184	0.625767	0.681688	0.69789
7	000629	AdaBoost	0.672468	0.691456	0.698795	0.578544	0.684366	0.639831	0.691505	0.607646	0.671534	0.681026
8	000629	Naive Bayes	0.612342	0.666139	0.658784	0.555066	0.575221	0.533898	0.614173	0.544276	0.615256	0.639424
9	000629	LDA	0.634494	0.700949	0.712598	0.615764	0.533923	0.529661	0.610455	0.569476	0.642388	0.666346
10	000629	QDA	0.585443	0.550633	0.630508	0.42638	0.548673	0.588983	0.586751	0.494662	0.588329	0.55838
11	000629	SVC	0.666139	0.723101	0.722222	0.636771	0.613569	0.601695	0.663477	0.618736	0.670266	0.698575
