# Supplementary material for: A Hybrid Method Based on Extreme Learning Machine and Wavelet Transform Denoising for Stock Prediction
Source: Entropy (Basel). 2021 Apr 9;23(4):440. doi: 10.3390/e23040440 (PMC8070264; doi:10.3390/e23040440)
Supplement: Supplementary file 1 [file entropy-23-00440-s001.zip › 400_results_statistics_different_models/000632_metrics_different_models.xlsx]

## Sheet: Sheet1
	Code	model	Valid_Acc	Test_Acc	Valid_P	Test_P	Valid_R	Test_R	Valid_F1	Test_F1	Valid_AUC	Test_AUC
0	000632	ELM	0.654979	0.678822	0.657277	0.641414	0.736842	0.744868	0.694789	0.689281	0.649202	0.681574
1	000632	D_ELM	0.673212	0.69986	0.647059	0.615023	0.768156	0.839744	0.702427	0.710027	0.672811	0.715383
2	000632	KNN	0.629734	0.632539	0.652632	0.604775	0.652632	0.668622	0.652632	0.635097	0.628118	0.634042
3	000632	LR	0.638149	0.628331	0.628692	0.582969	0.784211	0.782991	0.697892	0.668335	0.627841	0.634775
4	000632	RandomForest	0.660589	0.676017	0.679688	0.655367	0.686842	0.680352	0.683246	0.667626	0.658736	0.676197
5	000632	DecisionTree	0.646564	0.669004	0.666667	0.653959	0.673684	0.653959	0.670157	0.653959	0.64465	0.668377
6	000632	Gradient Boosting	0.650771	0.680224	0.66416	0.654795	0.697368	0.70088	0.680359	0.677054	0.647483	0.681085
7	000632	AdaBoost	0.638149	0.671809	0.658031	0.653295	0.668421	0.668622	0.663185	0.66087	0.636012	0.671676
8	000632	Naive Bayes	0.624123	0.608696	0.668675	0.612319	0.584211	0.495601	0.623596	0.547812	0.62694	0.603983
9	000632	LDA	0.650771	0.670407	0.649886	0.631841	0.747368	0.744868	0.695226	0.683715	0.643954	0.673509
10	000632	QDA	0.539972	0.506311	0.547794	0.490534	0.784211	0.835777	0.645022	0.618221	0.522736	0.520039
11	000632	SVC	0.661992	0.68864	0.6691	0.655352	0.723684	0.73607	0.695322	0.69337	0.657638	0.690616
