# Supplementary material for: A Hybrid Method Based on Extreme Learning Machine and Wavelet Transform Denoising for Stock Prediction
Source: Entropy (Basel). 2021 Apr 9;23(4):440. doi: 10.3390/e23040440 (PMC8070264; doi:10.3390/e23040440)
Supplement: Supplementary file 1 [file entropy-23-00440-s001.zip › 400_results_statistics_different_models/000639_metrics_different_models.xlsx]

## Sheet: Sheet1
	Code	model	Valid_Acc	Test_Acc	Valid_P	Test_P	Valid_R	Test_R	Valid_F1	Test_F1	Valid_AUC	Test_AUC
0	000639	ELM	0.589971	0.669617	0.695804	0.665414	0.510256	0.567308	0.588757	0.612457	0.604087	0.662069
1	000639	D_ELM	0.597345	0.718289	0.70679	0.711268	0.562654	0.649518	0.626539	0.678992	0.60605	0.713042
2	000639	KNN	0.581121	0.643068	0.65407	0.618243	0.576923	0.586538	0.613079	0.601974	0.581864	0.638898
3	000639	LR	0.541298	0.620944	0.733728	0.675159	0.317949	0.339744	0.443649	0.452026	0.580849	0.6002
4	000639	RandomForest	0.609145	0.69174	0.679083	0.673401	0.607692	0.641026	0.641407	0.656814	0.609402	0.687999
5	000639	DecisionTree	0.60472	0.69174	0.685976	0.678201	0.576923	0.628205	0.626741	0.652246	0.609642	0.687053
6	000639	Gradient Boosting	0.622419	0.705015	0.691429	0.683007	0.620513	0.669872	0.654054	0.676375	0.622756	0.702422
7	000639	AdaBoost	0.616519	0.690265	0.680556	0.664516	0.628205	0.660256	0.653333	0.662379	0.61445	0.688052
8	000639	Naive Bayes	0.538348	0.587021	0.65098	0.569565	0.425641	0.419872	0.514729	0.483395	0.558307	0.57469
9	000639	LDA	0.587021	0.662242	0.745536	0.702439	0.428205	0.461538	0.543974	0.55706	0.615144	0.647436
10	000639	QDA	0.532448	0.587021	0.61442	0.557554	0.502564	0.496795	0.552891	0.525424	0.53774	0.580365
11	000639	SVC	0.597345	0.69469	0.674627	0.680412	0.579487	0.634615	0.623448	0.656716	0.600507	0.690259
