# Supplementary material for: A Hybrid Method Based on Extreme Learning Machine and Wavelet Transform Denoising for Stock Prediction
Source: Entropy (Basel). 2021 Apr 9;23(4):440. doi: 10.3390/e23040440 (PMC8070264; doi:10.3390/e23040440)
Supplement: Supplementary file 1 [file entropy-23-00440-s001.zip › 400_results_statistics_different_models/000650_metrics_different_models.xlsx]

## Sheet: Sheet1
	Code	model	Valid_Acc	Test_Acc	Valid_P	Test_P	Valid_R	Test_R	Valid_F1	Test_F1	Valid_AUC	Test_AUC
0	000650	ELM	0.620329	0.644776	0.585366	0.680124	0.619355	0.618644	0.601881	0.647929	0.620262	0.646347
1	000650	D_ELM	0.692078	0.665672	0.691589	0.737931	0.513889	0.59116	0.589641	0.656442	0.67033	0.672203
2	000650	KNN	0.590433	0.559701	0.568702	0.587537	0.480645	0.559322	0.520979	0.573082	0.582941	0.559724
3	000650	LR	0.647235	0.60597	0.633094	0.642405	0.567742	0.573446	0.598639	0.60597	0.64181	0.607926
4	000650	RandomForest	0.61435	0.622388	0.601562	0.666667	0.496774	0.570621	0.54417	0.614916	0.606326	0.625501
5	000650	DecisionTree	0.64574	0.634328	0.605187	0.661721	0.677419	0.629944	0.639269	0.645441	0.647902	0.634592
6	000650	Gradient Boosting	0.633782	0.628358	0.620818	0.667732	0.53871	0.590395	0.576857	0.626687	0.627294	0.630641
7	000650	AdaBoost	0.630792	0.637313	0.593472	0.66087	0.645161	0.644068	0.618238	0.652361	0.631773	0.636907
8	000650	Naive Bayes	0.479821	0.526866	0.469355	0.529887	0.93871	0.926554	0.625806	0.674203	0.511138	0.502834
9	000650	LDA	0.575486	0.549254	0.548148	0.584416	0.477419	0.508475	0.510345	0.543807	0.568793	0.551706
10	000650	QDA	0.503737	0.526866	0.480969	0.533333	0.896774	0.836158	0.626126	0.651265	0.53056	0.508269
11	000650	SVC	0.644245	0.652239	0.629496	0.702341	0.564516	0.59322	0.595238	0.643185	0.638804	0.655787
