# Supplementary material for: A Hybrid Method Based on Extreme Learning Machine and Wavelet Transform Denoising for Stock Prediction
Source: Entropy (Basel). 2021 Apr 9;23(4):440. doi: 10.3390/e23040440 (PMC8070264; doi:10.3390/e23040440)
Supplement: Supplementary file 1 [file entropy-23-00440-s001.zip › 400_results_statistics_different_models/000652_metrics_different_models.xlsx]

## Sheet: Sheet1
	Code	model	Valid_Acc	Test_Acc	Valid_P	Test_P	Valid_R	Test_R	Valid_F1	Test_F1	Valid_AUC	Test_AUC
0	000652	ELM	0.620235	0.656891	0.621538	0.569444	0.597633	0.59854	0.609351	0.58363	0.620037	0.647309
1	000652	D_ELM	0.670088	0.747801	0.711538	0.6375	0.472843	0.472222	0.568138	0.542553	0.655121	0.673879
2	000652	KNN	0.605572	0.633431	0.613115	0.53681	0.553254	0.638686	0.581649	0.583333	0.605116	0.634294
3	000652	LR	0.629032	0.674487	0.624633	0.585526	0.630178	0.649635	0.627393	0.615917	0.629042	0.670406
4	000652	RandomForest	0.623167	0.675953	0.625387	0.583596	0.597633	0.675182	0.611195	0.626058	0.622944	0.675827
5	000652	DecisionTree	0.621701	0.670088	0.630719	0.588448	0.571006	0.594891	0.599379	0.591652	0.621259	0.657739
6	000652	Gradient Boosting	0.620235	0.677419	0.617211	0.584906	0.615385	0.678832	0.616296	0.628378	0.620192	0.677651
7	000652	AdaBoost	0.634897	0.686217	0.629738	0.591463	0.639053	0.708029	0.634361	0.644518	0.634934	0.689799
8	000652	Naive Bayes	0.608504	0.668622	0.630037	0.60084	0.508876	0.521898	0.563011	0.558594	0.607636	0.644527
9	000652	LDA	0.639296	0.683284	0.638554	0.597973	0.627219	0.645985	0.632836	0.621053	0.639191	0.677159
10	000652	QDA	0.532258	0.643695	0.549738	0.585635	0.310651	0.386861	0.396975	0.465934	0.530325	0.601519
11	000652	SVC	0.618768	0.705279	0.610795	0.618123	0.636095	0.69708	0.623188	0.655232	0.618919	0.703932
