# Supplementary material for: A Hybrid Method Based on Extreme Learning Machine and Wavelet Transform Denoising for Stock Prediction
Source: Entropy (Basel). 2021 Apr 9;23(4):440. doi: 10.3390/e23040440 (PMC8070264; doi:10.3390/e23040440)
Supplement: Supplementary file 1 [file entropy-23-00440-s001.zip › 400_results_statistics_different_models/000659_metrics_different_models.xlsx]

## Sheet: Sheet1
	Code	model	Valid_Acc	Test_Acc	Valid_P	Test_P	Valid_R	Test_R	Valid_F1	Test_F1	Valid_AUC	Test_AUC
0	000659	ELM	0.62536	0.681556	0.619718	0.574194	0.729282	0.666667	0.670051	0.616984	0.620665	0.678767
1	000659	D_ELM	0.649856	0.710375	0.665761	0.625498	0.671233	0.594697	0.668486	0.609709	0.648686	0.688046
2	000659	KNN	0.583573	0.677233	0.59194	0.571906	0.649171	0.640449	0.619236	0.60424	0.58061	0.670342
3	000659	LR	0.60951	0.572046	0.599129	0.463592	0.759669	0.715356	0.669915	0.562592	0.602726	0.598896
4	000659	RandomForest	0.596542	0.710375	0.597619	0.609272	0.69337	0.689139	0.641944	0.646749	0.592167	0.706396
5	000659	DecisionTree	0.618156	0.672911	0.634349	0.574627	0.632597	0.576779	0.633472	0.575701	0.617503	0.6549
6	000659	Gradient Boosting	0.608069	0.68732	0.6	0.579114	0.745856	0.685393	0.665025	0.627787	0.601844	0.686959
7	000659	AdaBoost	0.613833	0.674352	0.615764	0.571429	0.690608	0.614232	0.651042	0.592058	0.610364	0.663088
8	000659	Naive Bayes	0.541787	0.693084	0.556122	0.607143	0.60221	0.573034	0.578249	0.589595	0.539057	0.670592
9	000659	LDA	0.638329	0.645533	0.632458	0.529086	0.732044	0.715356	0.678617	0.60828	0.634094	0.658615
10	000659	QDA	0.550432	0.458213	0.550201	0.399632	0.756906	0.812734	0.637209	0.535802	0.541104	0.524634
11	000659	SVC	0.619597	0.698847	0.616667	0.594771	0.71547	0.681648	0.662404	0.635253	0.615265	0.695625
