# Supplementary material for: A Hybrid Method Based on Extreme Learning Machine and Wavelet Transform Denoising for Stock Prediction
Source: Entropy (Basel). 2021 Apr 9;23(4):440. doi: 10.3390/e23040440 (PMC8070264; doi:10.3390/e23040440)
Supplement: Supplementary file 1 [file entropy-23-00440-s001.zip › 400_results_statistics_different_models/000663_metrics_different_models.xlsx]

## Sheet: Sheet1
	Code	model	Valid_Acc	Test_Acc	Valid_P	Test_P	Valid_R	Test_R	Valid_F1	Test_F1	Valid_AUC	Test_AUC
0	000663	ELM	0.6793	0.621543	0.735426	0.52231	0.762791	0.718412	0.748858	0.604863	0.650927	0.637255
1	000663	D_ELM	0.642857	0.637555	0.820728	0.647773	0.618143	0.496894	0.705174	0.56239	0.658128	0.629269
2	000663	KNN	0.577259	0.588064	0.7	0.491667	0.569767	0.638989	0.628205	0.55573	0.579806	0.596324
3	000663	LR	0.705539	0.595342	0.722656	0.498915	0.860465	0.830325	0.785563	0.623306	0.652889	0.633455
4	000663	RandomForest	0.623907	0.612809	0.726316	0.514905	0.64186	0.685921	0.681481	0.588235	0.617805	0.624668
5	000663	DecisionTree	0.650146	0.611354	0.72619	0.512887	0.709302	0.718412	0.717647	0.598496	0.630042	0.628718
6	000663	Gradient Boosting	0.683673	0.617176	0.757869	0.518519	0.727907	0.707581	0.742586	0.598473	0.668641	0.631839
7	000663	AdaBoost	0.667638	0.615721	0.745146	0.516883	0.713953	0.718412	0.729216	0.601208	0.651899	0.632377
8	000663	Naive Bayes	0.619534	0.490539	0.670707	0.425051	0.772093	0.747292	0.717838	0.541885	0.567687	0.532183
9	000663	LDA	0.680758	0.622999	0.731868	0.522167	0.774419	0.765343	0.752542	0.620791	0.648928	0.646086
10	000663	QDA	0.66035	0.468705	0.684803	0.411647	0.848837	0.740072	0.758048	0.529032	0.596294	0.512719
11	000663	SVC	0.702624	0.63901	0.767773	0.539945	0.753488	0.707581	0.760563	0.6125	0.685338	0.650132
