# Supplementary material for: A Hybrid Method Based on Extreme Learning Machine and Wavelet Transform Denoising for Stock Prediction
Source: Entropy (Basel). 2021 Apr 9;23(4):440. doi: 10.3390/e23040440 (PMC8070264; doi:10.3390/e23040440)
Supplement: Supplementary file 1 [file entropy-23-00440-s001.zip › 400_results_statistics_different_models/000665_metrics_different_models.xlsx]

## Sheet: Sheet1
	Code	model	Valid_Acc	Test_Acc	Valid_P	Test_P	Valid_R	Test_R	Valid_F1	Test_F1	Valid_AUC	Test_AUC
0	000665	ELM	0.63783	0.655425	0.702422	0.558923	0.557692	0.614815	0.621746	0.585538	0.643626	0.648427
1	000665	D_ELM	0.675953	0.702346	0.704724	0.610236	0.550769	0.598456	0.618307	0.604288	0.670343	0.682207
2	000665	KNN	0.664223	0.627566	0.689076	0.527397	0.675824	0.57037	0.682386	0.548043	0.663384	0.617709
3	000665	LR	0.646628	0.601173	0.631692	0.497596	0.81044	0.766667	0.709988	0.603499	0.63478	0.629693
4	000665	RandomForest	0.670088	0.651026	0.711246	0.555556	0.642857	0.592593	0.675325	0.573477	0.672058	0.640956
5	000665	DecisionTree	0.677419	0.659824	0.727848	0.568345	0.631868	0.585185	0.676471	0.576642	0.680714	0.646962
6	000665	Gradient Boosting	0.659824	0.66129	0.708861	0.569395	0.615385	0.592593	0.658824	0.580762	0.663038	0.649452
7	000665	AdaBoost	0.668622	0.643695	0.707831	0.546392	0.645604	0.588889	0.675287	0.566845	0.670286	0.63425
8	000665	Naive Bayes	0.548387	0.593842	0.689189	0.47929	0.28022	0.3	0.398437	0.369021	0.567783	0.543204
9	000665	LDA	0.659824	0.633431	0.657895	0.526738	0.755495	0.72963	0.703325	0.611801	0.652904	0.650009
10	000665	QDA	0.592375	0.521994	0.582061	0.441176	0.837912	0.777778	0.686937	0.563003	0.574616	0.566073
11	000665	SVC	0.664223	0.670088	0.722772	0.577855	0.601648	0.618519	0.656672	0.597496	0.668749	0.661201
