# Supplementary material for: A Hybrid Method Based on Extreme Learning Machine and Wavelet Transform Denoising for Stock Prediction
Source: Entropy (Basel). 2021 Apr 9;23(4):440. doi: 10.3390/e23040440 (PMC8070264; doi:10.3390/e23040440)
Supplement: Supplementary file 1 [file entropy-23-00440-s001.zip › 400_results_statistics_different_models/000666_metrics_different_models.xlsx]

## Sheet: Sheet1
	Code	model	Valid_Acc	Test_Acc	Valid_P	Test_P	Valid_R	Test_R	Valid_F1	Test_F1	Valid_AUC	Test_AUC
0	000666	ELM	0.687593	0.666667	0.736967	0.610345	0.760391	0.616725	0.748496	0.613518	0.666734	0.660457
1	000666	D_ELM	0.695067	0.693572	0.76555	0.613027	0.751174	0.606061	0.758294	0.609524	0.673941	0.678339
2	000666	KNN	0.64574	0.64275	0.721649	0.594488	0.684597	0.526132	0.702635	0.558226	0.634606	0.628249
3	000666	LR	0.675635	0.617339	0.706009	0.538847	0.804401	0.749129	0.752	0.626822	0.638739	0.633727
4	000666	RandomForest	0.699552	0.647235	0.748804	0.587629	0.765281	0.595819	0.756953	0.591696	0.680718	0.640841
5	000666	DecisionTree	0.681614	0.64574	0.736715	0.578616	0.745721	0.641115	0.741191	0.608264	0.663245	0.645165
6	000666	Gradient Boosting	0.704036	0.671151	0.742529	0.612795	0.789731	0.634146	0.765403	0.623288	0.679481	0.66655
7	000666	AdaBoost	0.689088	0.654709	0.729977	0.581871	0.779951	0.69338	0.754137	0.63275	0.663052	0.659517
8	000666	Naive Bayes	0.627803	0.612855	0.727273	0.577778	0.625917	0.362369	0.672799	0.445396	0.628343	0.581708
9	000666	LDA	0.678625	0.656203	0.7277	0.579832	0.757946	0.721254	0.742515	0.642857	0.655896	0.664292
10	000666	QDA	0.529148	0.593423	0.671533	0.55102	0.449878	0.28223	0.538799	0.373272	0.551862	0.554728
11	000666	SVC	0.707025	0.647235	0.736142	0.583607	0.811736	0.620209	0.772093	0.601351	0.677022	0.643874
