# Supplementary material for: A Hybrid Method Based on Extreme Learning Machine and Wavelet Transform Denoising for Stock Prediction
Source: Entropy (Basel). 2021 Apr 9;23(4):440. doi: 10.3390/e23040440 (PMC8070264; doi:10.3390/e23040440)
Supplement: Supplementary file 1 [file entropy-23-00440-s001.zip › 400_results_statistics_different_models/000667_metrics_different_models.xlsx]

## Sheet: Sheet1
	Code	model	Valid_Acc	Test_Acc	Valid_P	Test_P	Valid_R	Test_R	Valid_F1	Test_F1	Valid_AUC	Test_AUC
0	000667	ELM	0.609001	0.662447	0.65	0.79661	0.445714	0.408696	0.528814	0.54023	0.606514	0.655167
1	000667	D_ELM	0.675105	0.696203	0.622776	0.858921	0.583333	0.532134	0.60241	0.657143	0.662713	0.713272
2	000667	KNN	0.600563	0.632911	0.621324	0.675	0.482857	0.469565	0.543408	0.553846	0.598769	0.628225
3	000667	LR	0.592124	0.661041	0.657895	0.833333	0.357143	0.376812	0.462963	0.518962	0.588544	0.652887
4	000667	RandomForest	0.64135	0.680731	0.665505	0.720149	0.545714	0.55942	0.599686	0.62969	0.639893	0.677251
5	000667	DecisionTree	0.624473	0.682138	0.655431	0.735178	0.5	0.53913	0.567261	0.622074	0.622576	0.678035
6	000667	Gradient Boosting	0.637131	0.694796	0.650327	0.738806	0.568571	0.573913	0.606707	0.646003	0.636086	0.691328
7	000667	AdaBoost	0.648383	0.69339	0.670068	0.741445	0.562857	0.565217	0.611801	0.641447	0.64708	0.689713
8	000667	Naive Bayes	0.552743	0.596343	0.572072	0.719697	0.362857	0.275362	0.444056	0.398323	0.54985	0.587135
9	000667	LDA	0.631505	0.662447	0.692982	0.766497	0.451429	0.437681	0.546713	0.557196	0.628761	0.655999
10	000667	QDA	0.552743	0.590717	0.572072	0.732759	0.362857	0.246377	0.444056	0.368764	0.54985	0.580839
11	000667	SVC	0.614627	0.69339	0.634752	0.76569	0.511429	0.530435	0.566456	0.626712	0.613055	0.688715
