# Supplementary material for: A Hybrid Method Based on Extreme Learning Machine and Wavelet Transform Denoising for Stock Prediction
Source: Entropy (Basel). 2021 Apr 9;23(4):440. doi: 10.3390/e23040440 (PMC8070264; doi:10.3390/e23040440)
Supplement: Supplementary file 1 [file entropy-23-00440-s001.zip › 400_results_statistics_different_models/000669_metrics_different_models.xlsx]

## Sheet: Sheet1
	Code	model	Valid_Acc	Test_Acc	Valid_P	Test_P	Valid_R	Test_R	Valid_F1	Test_F1	Valid_AUC	Test_AUC
0	000669	ELM	0.667162	0.646884	0.684507	0.559375	0.684507	0.648551	0.684507	0.600671	0.666153	0.64714
1	000669	D_ELM	0.705795	0.737389	0.717033	0.627119	0.733146	0.734127	0.725	0.676417	0.704112	0.736732
2	000669	KNN	0.558692	0.608309	0.587349	0.518987	0.549296	0.594203	0.567686	0.554054	0.559239	0.606147
3	000669	LR	0.634473	0.64095	0.622472	0.546448	0.780282	0.724638	0.6925	0.623053	0.62599	0.653776
4	000669	RandomForest	0.647845	0.676558	0.66573	0.587879	0.667606	0.702899	0.666667	0.640264	0.646696	0.680595
5	000669	DecisionTree	0.653789	0.646884	0.678363	0.563758	0.653521	0.608696	0.66571	0.585366	0.653805	0.641031
6	000669	Gradient Boosting	0.661218	0.660237	0.67688	0.572755	0.684507	0.67029	0.680672	0.617696	0.659864	0.661778
7	000669	AdaBoost	0.647845	0.618694	0.662983	0.527697	0.676056	0.655797	0.669456	0.584814	0.646204	0.624381
8	000669	Naive Bayes	0.570579	0.609792	0.617021	0.521036	0.490141	0.583333	0.546311	0.550427	0.575259	0.605737
9	000669	LDA	0.618128	0.672107	0.625641	0.583082	0.687324	0.699275	0.655034	0.635914	0.614102	0.676271
10	000669	QDA	0.560178	0.486647	0.554935	0.427386	0.839437	0.746377	0.668161	0.543536	0.543932	0.526455
11	000669	SVC	0.659733	0.661721	0.686391	0.575949	0.653521	0.65942	0.669553	0.614865	0.660094	0.661368
