# Supplementary material for: A Hybrid Method Based on Extreme Learning Machine and Wavelet Transform Denoising for Stock Prediction
Source: Entropy (Basel). 2021 Apr 9;23(4):440. doi: 10.3390/e23040440 (PMC8070264; doi:10.3390/e23040440)
Supplement: Supplementary file 1 [file entropy-23-00440-s001.zip › 400_results_statistics_different_models/000673_metrics_different_models.xlsx]

## Sheet: Sheet1
	Code	model	Valid_Acc	Test_Acc	Valid_P	Test_P	Valid_R	Test_R	Valid_F1	Test_F1	Valid_AUC	Test_AUC
0	000673	ELM	0.632873	0.608295	0.633053	0.559783	0.676647	0.688963	0.654124	0.617691	0.631699	0.614368
1	000673	D_ELM	0.643625	0.700461	0.664537	0.634241	0.620896	0.617424	0.641975	0.62572	0.644309	0.687265
2	000673	KNN	0.576037	0.612903	0.583333	0.570997	0.607784	0.632107	0.595308	0.6	0.575186	0.614349
3	000673	LR	0.632873	0.671275	0.628032	0.632399	0.697605	0.67893	0.660993	0.654839	0.631137	0.671851
4	000673	RandomForest	0.59447	0.634409	0.601156	0.591045	0.622754	0.662207	0.611765	0.624606	0.593712	0.636501
5	000673	DecisionTree	0.637481	0.612903	0.623737	0.561358	0.739521	0.719064	0.676712	0.630499	0.634745	0.620895
6	000673	Gradient Boosting	0.614439	0.677419	0.612466	0.635258	0.676647	0.698997	0.642959	0.665605	0.612771	0.679044
7	000673	AdaBoost	0.609831	0.643625	0.613636	0.601824	0.646707	0.662207	0.629738	0.630573	0.608842	0.645024
8	000673	Naive Bayes	0.611367	0.554531	0.649446	0.515254	0.526946	0.508361	0.581818	0.511785	0.613631	0.551056
9	000673	LDA	0.645161	0.675883	0.642659	0.648649	0.694611	0.64214	0.667626	0.645378	0.643835	0.673343
10	000673	QDA	0.55914	0.522273	0.576547	0.483607	0.52994	0.591973	0.552262	0.532331	0.559923	0.527521
11	000673	SVC	0.625192	0.652842	0.621622	0.603989	0.688623	0.70903	0.653409	0.652308	0.623491	0.657072
