# Supplementary material for: A Hybrid Method Based on Extreme Learning Machine and Wavelet Transform Denoising for Stock Prediction
Source: Entropy (Basel). 2021 Apr 9;23(4):440. doi: 10.3390/e23040440 (PMC8070264; doi:10.3390/e23040440)
Supplement: Supplementary file 1 [file entropy-23-00440-s001.zip › 400_results_statistics_different_models/000680_metrics_different_models.xlsx]

## Sheet: Sheet1
	Code	model	Valid_Acc	Test_Acc	Valid_P	Test_P	Valid_R	Test_R	Valid_F1	Test_F1	Valid_AUC	Test_AUC
0	000680	ELM	0.612676	0.670886	0.645408	0.657971	0.650386	0.661808	0.647887	0.659884	0.608682	0.670578
1	000680	D_ELM	0.616901	0.735584	0.701183	0.712919	0.580882	0.537906	0.635389	0.613169	0.623223	0.699829
2	000680	KNN	0.598592	0.603376	0.650289	0.587896	0.578406	0.594752	0.612245	0.591304	0.60073	0.603083
3	000680	LR	0.626761	0.64135	0.654229	0.612245	0.676093	0.699708	0.664981	0.653061	0.621535	0.643332
4	000680	RandomForest	0.601408	0.663854	0.652299	0.657576	0.583548	0.632653	0.616011	0.644874	0.6033	0.662794
5	000680	DecisionTree	0.611268	0.64557	0.645995	0.635015	0.642674	0.623907	0.64433	0.629412	0.607941	0.644834
6	000680	Gradient Boosting	0.622535	0.644163	0.673352	0.639752	0.604113	0.600583	0.636856	0.619549	0.624486	0.642683
7	000680	AdaBoost	0.601408	0.630098	0.650568	0.63986	0.588689	0.533528	0.618084	0.581876	0.602756	0.626818
8	000680	Naive Bayes	0.525352	0.590717	0.590278	0.622642	0.437018	0.38484	0.502216	0.475676	0.534708	0.583724
9	000680	LDA	0.615493	0.649789	0.648718	0.628415	0.650386	0.670554	0.649551	0.648801	0.611797	0.650494
10	000680	QDA	0.512676	0.548523	0.581749	0.575342	0.393316	0.244898	0.469325	0.343558	0.525319	0.53821
11	000680	SVC	0.621127	0.661041	0.66129	0.659375	0.632391	0.61516	0.646518	0.636501	0.619934	0.659482
