# Supplementary material for: A Hybrid Method Based on Extreme Learning Machine and Wavelet Transform Denoising for Stock Prediction
Source: Entropy (Basel). 2021 Apr 9;23(4):440. doi: 10.3390/e23040440 (PMC8070264; doi:10.3390/e23040440)
Supplement: Supplementary file 1 [file entropy-23-00440-s001.zip › 400_results_statistics_different_models/000682_metrics_different_models.xlsx]

## Sheet: Sheet1
	Code	model	Valid_Acc	Test_Acc	Valid_P	Test_P	Valid_R	Test_R	Valid_F1	Test_F1	Valid_AUC	Test_AUC
0	000682	ELM	0.599407	0.657778	0.611111	0.655367	0.675978	0.680352	0.64191	0.667626	0.594318	0.657541
1	000682	D_ELM	0.61276	0.688889	0.565217	0.674772	0.708333	0.683077	0.628734	0.678899	0.61936	0.688681
2	000682	KNN	0.560831	0.622222	0.581152	0.628743	0.620112	0.615836	0.6	0.622222	0.556891	0.622289
3	000682	LR	0.599407	0.608889	0.596916	0.586517	0.756983	0.765396	0.667488	0.664122	0.588935	0.607249
4	000682	RandomForest	0.575668	0.642963	0.593264	0.64881	0.639665	0.639296	0.615591	0.644018	0.571415	0.643001
5	000682	DecisionTree	0.583086	0.65037	0.610315	0.656716	0.594972	0.645161	0.602546	0.650888	0.582296	0.650425
6	000682	Gradient Boosting	0.597923	0.653333	0.611825	0.652422	0.664804	0.671554	0.637216	0.66185	0.593478	0.653142
7	000682	AdaBoost	0.591988	0.641481	0.61186	0.651376	0.634078	0.624633	0.622771	0.637725	0.589191	0.641658
8	000682	Naive Bayes	0.541543	0.595556	0.566038	0.60625	0.586592	0.568915	0.576132	0.586989	0.538549	0.595835
9	000682	LDA	0.615727	0.642963	0.616471	0.626904	0.731844	0.72434	0.669221	0.672109	0.60801	0.64211
10	000682	QDA	0.545994	0.592593	0.591549	0.627907	0.469274	0.475073	0.523364	0.540902	0.551093	0.593824
11	000682	SVC	0.599407	0.657778	0.612245	0.655367	0.670391	0.680352	0.64	0.667626	0.594689	0.657541
