# Supplementary material for: A Hybrid Method Based on Extreme Learning Machine and Wavelet Transform Denoising for Stock Prediction
Source: Entropy (Basel). 2021 Apr 9;23(4):440. doi: 10.3390/e23040440 (PMC8070264; doi:10.3390/e23040440)
Supplement: Supplementary file 1 [file entropy-23-00440-s001.zip › 400_results_statistics_different_models/000683_metrics_different_models.xlsx]

## Sheet: Sheet1
	Code	model	Valid_Acc	Test_Acc	Valid_P	Test_P	Valid_R	Test_R	Valid_F1	Test_F1	Valid_AUC	Test_AUC
0	000683	ELM	0.683599	0.703919	0.686347	0.770732	0.583072	0.501587	0.630508	0.607692	0.676671	0.687959
1	000683	D_ELM	0.724238	0.753266	0.723837	0.6875	0.723837	0.71223	0.723837	0.699647	0.724237	0.746626
2	000683	KNN	0.670537	0.680697	0.653333	0.697095	0.61442	0.533333	0.633279	0.604317	0.666669	0.669073
3	000683	LR	0.719884	0.689405	0.754032	0.748768	0.586207	0.48254	0.659612	0.586873	0.710671	0.673088
4	000683	RandomForest	0.692308	0.698113	0.667712	0.714859	0.667712	0.565079	0.667712	0.631206	0.690613	0.68762
5	000683	DecisionTree	0.680697	0.682148	0.68	0.718182	0.586207	0.501587	0.62963	0.590654	0.674185	0.667906
6	000683	Gradient Boosting	0.689405	0.714078	0.677966	0.747899	0.626959	0.565079	0.651466	0.643761	0.685101	0.702326
7	000683	AdaBoost	0.699565	0.734398	0.676101	0.729167	0.673981	0.666667	0.675039	0.696517	0.697801	0.729055
8	000683	Naive Bayes	0.571843	0.56894	0.565934	0.609756	0.322884	0.15873	0.411178	0.251889	0.554685	0.536584
9	000683	LDA	0.702467	0.679245	0.700704	0.699153	0.623824	0.52381	0.660033	0.598911	0.697047	0.666985
10	000683	QDA	0.552975	0.54717	0.539007	0.517647	0.238245	0.139683	0.330435	0.22	0.531284	0.515028
11	000683	SVC	0.699565	0.718433	0.68543	0.73913	0.648903	0.593651	0.666667	0.658451	0.696073	0.70859
