# Supplementary material for: A Hybrid Method Based on Extreme Learning Machine and Wavelet Transform Denoising for Stock Prediction
Source: Entropy (Basel). 2021 Apr 9;23(4):440. doi: 10.3390/e23040440 (PMC8070264; doi:10.3390/e23040440)
Supplement: Supplementary file 1 [file entropy-23-00440-s001.zip › 400_results_statistics_different_models/000691_metrics_different_models.xlsx]

## Sheet: Sheet1
	Code	model	Valid_Acc	Test_Acc	Valid_P	Test_P	Valid_R	Test_R	Valid_F1	Test_F1	Valid_AUC	Test_AUC
0	000691	ELM	0.659306	0.660883	0.708108	0.633238	0.708108	0.717532	0.708108	0.672755	0.649509	0.662447
1	000691	D_ELM	0.701893	0.689274	0.775385	0.721003	0.684783	0.680473	0.727273	0.700152	0.705173	0.689899
2	000691	KNN	0.608833	0.608833	0.660526	0.58427	0.678378	0.675325	0.669333	0.626506	0.594871	0.610668
3	000691	LR	0.679811	0.657729	0.709273	0.618182	0.764865	0.772727	0.736021	0.686869	0.662735	0.660904
4	000691	RandomForest	0.664038	0.652997	0.723647	0.626437	0.686486	0.707792	0.704577	0.664634	0.659531	0.65451
5	000691	DecisionTree	0.670347	0.619874	0.714667	0.590296	0.724324	0.711039	0.719463	0.645066	0.659511	0.622391
6	000691	Gradient Boosting	0.68612	0.659306	0.724409	0.625683	0.745946	0.743506	0.73502	0.679525	0.674109	0.661631
7	000691	AdaBoost	0.68612	0.652997	0.713217	0.615789	0.772973	0.75974	0.741894	0.680233	0.668683	0.655944
8	000691	Naive Bayes	0.57571	0.548896	0.610989	0.526699	0.751351	0.704545	0.673939	0.602778	0.540448	0.553193
9	000691	LDA	0.681388	0.643533	0.730769	0.619883	0.718919	0.688312	0.724796	0.652308	0.673853	0.644769
10	000691	QDA	0.586751	0.514196	0.610656	0.5	0.805405	0.775974	0.694639	0.608142	0.542854	0.521423
11	000691	SVC	0.689274	0.660883	0.728232	0.629526	0.745946	0.733766	0.736983	0.677661	0.677897	0.662895
