# Supplementary material for: A Hybrid Method Based on Extreme Learning Machine and Wavelet Transform Denoising for Stock Prediction
Source: Entropy (Basel). 2021 Apr 9;23(4):440. doi: 10.3390/e23040440 (PMC8070264; doi:10.3390/e23040440)
Supplement: Supplementary file 1 [file entropy-23-00440-s001.zip › 400_results_statistics_different_models/000698_metrics_different_models.xlsx]

## Sheet: Sheet1
	Code	model	Valid_Acc	Test_Acc	Valid_P	Test_P	Valid_R	Test_R	Valid_F1	Test_F1	Valid_AUC	Test_AUC
0	000698	ELM	0.656115	0.626437	0.702194	0.615385	0.608696	0.5	0.652111	0.551724	0.659088	0.617021
1	000698	D_ELM	0.666187	0.699713	0.690141	0.627119	0.576471	0.437008	0.628205	0.515081	0.664292	0.643843
2	000698	KNN	0.623022	0.650862	0.653179	0.625407	0.61413	0.6	0.633053	0.61244	0.623579	0.647074
3	000698	LR	0.651799	0.662356	0.681034	0.641196	0.644022	0.603125	0.662011	0.621578	0.652286	0.657945
4	000698	RandomForest	0.644604	0.609195	0.663957	0.570588	0.665761	0.60625	0.664858	0.587879	0.643278	0.608976
5	000698	DecisionTree	0.654676	0.645115	0.686047	0.617363	0.641304	0.6	0.662921	0.608558	0.655515	0.641755
6	000698	Gradient Boosting	0.640288	0.636494	0.64604	0.592798	0.709239	0.66875	0.676166	0.628488	0.635965	0.638896
7	000698	AdaBoost	0.635971	0.626437	0.64268	0.579787	0.703804	0.68125	0.671855	0.626437	0.631719	0.630519
8	000698	Naive Bayes	0.592806	0.573276	0.645051	0.557789	0.513587	0.346875	0.571861	0.427746	0.597772	0.556416
9	000698	LDA	0.667626	0.663793	0.690808	0.64527	0.673913	0.596875	0.682256	0.62013	0.667232	0.65881
10	000698	QDA	0.574101	0.518678	0.644	0.464115	0.4375	0.303125	0.521036	0.36673	0.582664	0.502626
11	000698	SVC	0.651799	0.639368	0.675	0.60815	0.660326	0.60625	0.667582	0.607199	0.651264	0.636902
