# Supplementary material for: A Hybrid Method Based on Extreme Learning Machine and Wavelet Transform Denoising for Stock Prediction
Source: Entropy (Basel). 2021 Apr 9;23(4):440. doi: 10.3390/e23040440 (PMC8070264; doi:10.3390/e23040440)
Supplement: Supplementary file 1 [file entropy-23-00440-s001.zip › 400_results_statistics_different_models/000700_metrics_different_models.xlsx]

## Sheet: Sheet1
	Code	model	Valid_Acc	Test_Acc	Valid_P	Test_P	Valid_R	Test_R	Valid_F1	Test_F1	Valid_AUC	Test_AUC
0	000700	ELM	0.6901	0.560976	0.654462	0.502451	0.814815	0.665584	0.725888	0.572626	0.689199	0.571867
1	000700	D_ELM	0.725968	0.71736	0.767606	0.744186	0.635569	0.594427	0.695375	0.660929	0.724564	0.708978
2	000700	KNN	0.671449	0.611191	0.659686	0.552707	0.717949	0.62987	0.687585	0.588771	0.671113	0.613136
3	000700	LR	0.595409	0.520803	0.562387	0.475655	0.88604	0.824675	0.688053	0.603325	0.593309	0.55244
4	000700	RandomForest	0.685796	0.635581	0.679348	0.575	0.712251	0.672078	0.69541	0.61976	0.685605	0.639381
5	000700	DecisionTree	0.688666	0.634146	0.687151	0.571046	0.700855	0.691558	0.693935	0.625551	0.688578	0.640124
6	000700	Gradient Boosting	0.713056	0.639885	0.704607	0.579832	0.740741	0.672078	0.722222	0.622556	0.712856	0.643237
7	000700	AdaBoost	0.688666	0.632712	0.686111	0.572626	0.703704	0.665584	0.694796	0.615616	0.688557	0.636134
8	000700	Naive Bayes	0.632712	0.545194	0.619647	0.488778	0.700855	0.636364	0.657754	0.552891	0.632219	0.554686
9	000700	LDA	0.652798	0.582496	0.613779	0.518764	0.837607	0.762987	0.708434	0.617608	0.651462	0.601288
10	000700	QDA	0.608321	0.550933	0.59799	0.493438	0.678063	0.61039	0.635514	0.545718	0.607817	0.557123
11	000700	SVC	0.708752	0.635581	0.681373	0.563679	0.792023	0.775974	0.732543	0.653005	0.70815	0.650198
