# Supplementary material for: A Hybrid Method Based on Extreme Learning Machine and Wavelet Transform Denoising for Stock Prediction
Source: Entropy (Basel). 2021 Apr 9;23(4):440. doi: 10.3390/e23040440 (PMC8070264; doi:10.3390/e23040440)
Supplement: Supplementary file 1 [file entropy-23-00440-s001.zip › 400_results_statistics_different_models/000701_metrics_different_models.xlsx]

## Sheet: Sheet1
	Code	model	Valid_Acc	Test_Acc	Valid_P	Test_P	Valid_R	Test_R	Valid_F1	Test_F1	Valid_AUC	Test_AUC
0	000701	ELM	0.639045	0.653576	0.601942	0.605911	0.727273	0.738739	0.658699	0.665765	0.642612	0.658843
1	000701	D_ELM	0.707865	0.720898	0.687324	0.613982	0.715543	0.737226	0.701149	0.669983	0.708176	0.723966
2	000701	KNN	0.602528	0.619916	0.576316	0.588068	0.642229	0.621622	0.60749	0.60438	0.604133	0.620021
3	000701	LR	0.577247	0.58906	0.539062	0.53876	0.809384	0.834835	0.647128	0.654888	0.586633	0.60426
4	000701	RandomForest	0.662921	0.684432	0.632546	0.65	0.706745	0.702703	0.66759	0.675325	0.664693	0.685562
5	000701	DecisionTree	0.650281	0.654979	0.622995	0.622535	0.683284	0.663664	0.651748	0.642442	0.651615	0.655516
6	000701	Gradient Boosting	0.667135	0.68864	0.633333	0.648	0.72434	0.72973	0.675787	0.686441	0.669448	0.691181
7	000701	AdaBoost	0.658708	0.664797	0.626289	0.618687	0.71261	0.735736	0.666667	0.672154	0.660887	0.669184
8	000701	Naive Bayes	0.654494	0.621318	0.64526	0.598746	0.618768	0.573574	0.631737	0.58589	0.65305	0.618366
9	000701	LDA	0.601124	0.639551	0.561555	0.585973	0.762463	0.777778	0.646766	0.668387	0.607647	0.648099
10	000701	QDA	0.573034	0.558205	0.548556	0.525862	0.612903	0.54955	0.578947	0.537445	0.574646	0.55767
11	000701	SVC	0.662921	0.663394	0.622276	0.618926	0.753666	0.726727	0.681698	0.668508	0.66659	0.667311
