# Supplementary material for: A Hybrid Method Based on Extreme Learning Machine and Wavelet Transform Denoising for Stock Prediction
Source: Entropy (Basel). 2021 Apr 9;23(4):440. doi: 10.3390/e23040440 (PMC8070264; doi:10.3390/e23040440)
Supplement: Supplementary file 1 [file entropy-23-00440-s001.zip › 400_results_statistics_different_models/000702_metrics_different_models.xlsx]

## Sheet: Sheet1
	Code	model	Valid_Acc	Test_Acc	Valid_P	Test_P	Valid_R	Test_R	Valid_F1	Test_F1	Valid_AUC	Test_AUC
0	000702	ELM	0.595804	0.660615	0.583153	0.651111	0.737705	0.773087	0.651387	0.706876	0.592348	0.653606
1	000702	D_ELM	0.647552	0.667598	0.614486	0.634146	0.751429	0.747126	0.676093	0.686016	0.649687	0.669759
2	000702	KNN	0.597203	0.576816	0.597015	0.593596	0.655738	0.635884	0.625	0.614013	0.595777	0.573135
3	000702	LR	0.579021	0.634078	0.560074	0.609756	0.827869	0.85752	0.668137	0.712719	0.57296	0.620155
4	000702	RandomForest	0.612587	0.617318	0.618037	0.637795	0.636612	0.641161	0.627187	0.639474	0.612002	0.615833
5	000702	DecisionTree	0.625175	0.645251	0.618357	0.650602	0.699454	0.712401	0.65641	0.680101	0.623366	0.641067
6	000702	Gradient Boosting	0.644755	0.648045	0.635266	0.652278	0.718579	0.717678	0.674359	0.683417	0.642957	0.643706
7	000702	AdaBoost	0.637762	0.631285	0.635443	0.643392	0.685792	0.680739	0.659658	0.661538	0.636592	0.628203
8	000702	Naive Bayes	0.503497	0.558659	0.511156	0.557377	0.688525	0.807388	0.586729	0.659483	0.49899	0.54316
9	000702	LDA	0.61958	0.645251	0.595918	0.632135	0.797814	0.788918	0.682243	0.701878	0.615239	0.636299
10	000702	QDA	0.483916	0.523743	0.496644	0.535448	0.606557	0.757256	0.546125	0.627322	0.480929	0.509192
11	000702	SVC	0.613986	0.648045	0.607656	0.652278	0.693989	0.717678	0.647959	0.683417	0.612038	0.643706
