# Supplementary material for: A Hybrid Method Based on Extreme Learning Machine and Wavelet Transform Denoising for Stock Prediction
Source: Entropy (Basel). 2021 Apr 9;23(4):440. doi: 10.3390/e23040440 (PMC8070264; doi:10.3390/e23040440)
Supplement: Supplementary file 1 [file entropy-23-00440-s001.zip › 400_results_statistics_different_models/000707_metrics_different_models.xlsx]

## Sheet: Sheet1
	Code	model	Valid_Acc	Test_Acc	Valid_P	Test_P	Valid_R	Test_R	Valid_F1	Test_F1	Valid_AUC	Test_AUC
0	000707	ELM	0.647059	0.681492	0.674129	0.672269	0.702073	0.695652	0.687817	0.683761	0.640425	0.681633
1	000707	D_ELM	0.682927	0.760402	0.698006	0.700405	0.680556	0.650376	0.68917	0.674464	0.683008	0.739341
2	000707	KNN	0.624103	0.622669	0.662304	0.617816	0.65544	0.623188	0.658854	0.620491	0.620325	0.622674
3	000707	LR	0.648494	0.638451	0.663573	0.612591	0.740933	0.733333	0.700122	0.667546	0.637347	0.639394
4	000707	RandomForest	0.661406	0.66571	0.686567	0.659091	0.715026	0.672464	0.700508	0.66571	0.654941	0.665777
5	000707	DecisionTree	0.628407	0.672884	0.662404	0.660274	0.670984	0.698551	0.666667	0.678873	0.623274	0.673139
6	000707	Gradient Boosting	0.64132	0.677188	0.670854	0.659574	0.69171	0.718841	0.681122	0.687933	0.635244	0.677602
7	000707	AdaBoost	0.631277	0.685796	0.656174	0.663212	0.702073	0.742029	0.678348	0.70041	0.62274	0.686355
8	000707	Naive Bayes	0.602582	0.634146	0.666667	0.665441	0.564767	0.524638	0.611501	0.58671	0.607142	0.633057
9	000707	LDA	0.662841	0.671449	0.687345	0.653439	0.717617	0.715942	0.702155	0.683264	0.656236	0.671891
10	000707	QDA	0.48637	0.522238	0.611111	0.55	0.199482	0.191304	0.300781	0.283871	0.520963	0.518948
11	000707	SVC	0.651363	0.685796	0.681013	0.675978	0.696891	0.701449	0.68886	0.688478	0.645873	0.685952
