# Supplementary material for: A Hybrid Method Based on Extreme Learning Machine and Wavelet Transform Denoising for Stock Prediction
Source: Entropy (Basel). 2021 Apr 9;23(4):440. doi: 10.3390/e23040440 (PMC8070264; doi:10.3390/e23040440)
Supplement: Supplementary file 1 [file entropy-23-00440-s001.zip › 400_results_statistics_different_models/000708_metrics_different_models.xlsx]

## Sheet: Sheet1
	Code	model	Valid_Acc	Test_Acc	Valid_P	Test_P	Valid_R	Test_R	Valid_F1	Test_F1	Valid_AUC	Test_AUC
0	000708	ELM	0.648921	0.653237	0.669903	0.711009	0.71875	0.729412	0.693467	0.720093	0.640725	0.631373
1	000708	D_ELM	0.705036	0.68777	0.734694	0.731415	0.74036	0.743902	0.737516	0.737606	0.700245	0.67546
2	000708	KNN	0.651799	0.594245	0.691892	0.676543	0.666667	0.644706	0.679045	0.660241	0.650054	0.57976
3	000708	LR	0.670504	0.640288	0.674944	0.681159	0.778646	0.774118	0.723096	0.72467	0.657812	0.601874
4	000708	RandomForest	0.65036	0.625899	0.678481	0.701711	0.697917	0.675294	0.688062	0.688249	0.644778	0.611721
5	000708	DecisionTree	0.657554	0.653237	0.681592	0.715962	0.713542	0.717647	0.697201	0.716804	0.650983	0.634749
6	000708	Gradient Boosting	0.660432	0.653237	0.677033	0.708145	0.736979	0.736471	0.705736	0.72203	0.651448	0.629346
7	000708	AdaBoost	0.657554	0.641727	0.669767	0.693833	0.75	0.741176	0.707617	0.716724	0.646704	0.613181
8	000708	Naive Bayes	0.595683	0.597122	0.624697	0.659341	0.671875	0.705882	0.647428	0.681818	0.586741	0.565904
9	000708	LDA	0.638849	0.65036	0.658711	0.702222	0.71875	0.743529	0.687422	0.722286	0.629471	0.623617
10	000708	QDA	0.548201	0.576978	0.610063	0.696697	0.505208	0.545882	0.552707	0.612137	0.553247	0.585904
11	000708	SVC	0.647482	0.653237	0.669927	0.711982	0.713542	0.727059	0.691047	0.719441	0.639729	0.632048
