# Supplementary material for: A Hybrid Method Based on Extreme Learning Machine and Wavelet Transform Denoising for Stock Prediction
Source: Entropy (Basel). 2021 Apr 9;23(4):440. doi: 10.3390/e23040440 (PMC8070264; doi:10.3390/e23040440)
Supplement: Supplementary file 1 [file entropy-23-00440-s001.zip › 400_results_statistics_different_models/000716_metrics_different_models.xlsx]

## Sheet: Sheet1
	Code	model	Valid_Acc	Test_Acc	Valid_P	Test_P	Valid_R	Test_R	Valid_F1	Test_F1	Valid_AUC	Test_AUC
0	000716	ELM	0.636651	0.64297	0.616246	0.606061	0.702875	0.675676	0.656716	0.638978	0.637375	0.644959
1	000716	D_ELM	0.665087	0.726698	0.62963	0.708661	0.689189	0.645161	0.658065	0.675422	0.666553	0.718061
2	000716	KNN	0.587678	0.64455	0.575145	0.6	0.635783	0.719595	0.603945	0.654378	0.588204	0.649115
3	000716	LR	0.606635	0.631912	0.574419	0.578554	0.789137	0.783784	0.664872	0.66571	0.608631	0.64115
4	000716	RandomForest	0.64613	0.64613	0.626781	0.611801	0.702875	0.665541	0.662651	0.63754	0.64675	0.64731
5	000716	DecisionTree	0.609795	0.622433	0.590164	0.584071	0.690096	0.668919	0.63623	0.623622	0.610673	0.625261
6	000716	Gradient Boosting	0.663507	0.665087	0.636612	0.622807	0.744409	0.719595	0.686303	0.667712	0.664392	0.668403
7	000716	AdaBoost	0.630332	0.636651	0.605333	0.595376	0.72524	0.695946	0.659884	0.641745	0.63137	0.640258
8	000716	Naive Bayes	0.567141	0.630332	0.578313	0.621094	0.460064	0.537162	0.512456	0.576087	0.565969	0.624664
9	000716	LDA	0.633491	0.649289	0.606299	0.606936	0.738019	0.709459	0.665706	0.654206	0.634635	0.652949
10	000716	QDA	0.565561	0.529226	0.545238	0.497382	0.731629	0.641892	0.624829	0.560472	0.567377	0.536079
11	000716	SVC	0.650869	0.647709	0.629213	0.608309	0.715655	0.692568	0.669656	0.647709	0.651577	0.650438
