# Supplementary material for: A Hybrid Method Based on Extreme Learning Machine and Wavelet Transform Denoising for Stock Prediction
Source: Entropy (Basel). 2021 Apr 9;23(4):440. doi: 10.3390/e23040440 (PMC8070264; doi:10.3390/e23040440)
Supplement: Supplementary file 1 [file entropy-23-00440-s001.zip › 400_results_statistics_different_models/000717_metrics_different_models.xlsx]

## Sheet: Sheet1
	Code	model	Valid_Acc	Test_Acc	Valid_P	Test_P	Valid_R	Test_R	Valid_F1	Test_F1	Valid_AUC	Test_AUC
0	000717	ELM	0.593705	0.652361	0.632708	0.630094	0.616188	0.616564	0.624339	0.623256	0.591322	0.650105
1	000717	D_ELM	0.609442	0.705293	0.677326	0.745318	0.589873	0.590504	0.630582	0.65894	0.612371	0.70133
2	000717	KNN	0.545064	0.62804	0.585752	0.59375	0.579634	0.641104	0.582677	0.616519	0.5414	0.628863
3	000717	LR	0.579399	0.625179	0.614987	0.592486	0.62141	0.628834	0.618182	0.610119	0.574945	0.625409
4	000717	RandomForest	0.592275	0.652361	0.640805	0.626911	0.582245	0.628834	0.610123	0.627871	0.593338	0.650878
5	000717	DecisionTree	0.599428	0.642346	0.614191	0.601064	0.723238	0.693252	0.664269	0.643875	0.586302	0.645553
6	000717	Gradient Boosting	0.585122	0.662375	0.632479	0.630058	0.579634	0.668712	0.604905	0.64881	0.585703	0.662774
7	000717	AdaBoost	0.573677	0.642346	0.616438	0.611765	0.587467	0.638037	0.601604	0.624625	0.572215	0.642075
8	000717	Naive Bayes	0.547926	0.597997	0.587467	0.578397	0.587467	0.509202	0.587467	0.541599	0.543734	0.592403
9	000717	LDA	0.623748	0.660944	0.663934	0.633634	0.634465	0.647239	0.648865	0.640364	0.622612	0.660081
10	000717	QDA	0.530758	0.55794	0.59322	0.546961	0.456919	0.303681	0.516224	0.390533	0.538586	0.541921
11	000717	SVC	0.593705	0.663805	0.645161	0.64	0.574413	0.638037	0.607735	0.639017	0.595751	0.662182
