# Supplementary material for: A Hybrid Method Based on Extreme Learning Machine and Wavelet Transform Denoising for Stock Prediction
Source: Entropy (Basel). 2021 Apr 9;23(4):440. doi: 10.3390/e23040440 (PMC8070264; doi:10.3390/e23040440)
Supplement: Supplementary file 1 [file entropy-23-00440-s001.zip › 400_results_statistics_different_models/000720_metrics_different_models.xlsx]

## Sheet: Sheet1
	Code	model	Valid_Acc	Test_Acc	Valid_P	Test_P	Valid_R	Test_R	Valid_F1	Test_F1	Valid_AUC	Test_AUC
0	000720	ELM	0.604755	0.679049	0.523952	0.581197	0.620567	0.747253	0.568182	0.653846	0.606959	0.689876
1	000720	D_ELM	0.662704	0.725111	0.614094	0.619048	0.620339	0.713725	0.617201	0.663024	0.658053	0.722891
2	000720	KNN	0.579495	0.607727	0.498542	0.512262	0.606383	0.688645	0.5472	0.5875	0.583243	0.620572
3	000720	LR	0.586924	0.667162	0.505291	0.567493	0.677305	0.754579	0.578788	0.647799	0.599522	0.681039
4	000720	RandomForest	0.609212	0.687964	0.529052	0.598746	0.613475	0.699634	0.568144	0.64527	0.609807	0.689817
5	000720	DecisionTree	0.586924	0.676077	0.505435	0.577465	0.659574	0.750916	0.572308	0.652866	0.597051	0.687958
6	000720	Gradient Boosting	0.624071	0.682021	0.543027	0.588589	0.648936	0.717949	0.591276	0.646865	0.627537	0.687724
7	000720	AdaBoost	0.58841	0.679049	0.506964	0.58457	0.64539	0.721612	0.567863	0.645902	0.596352	0.685806
8	000720	Naive Bayes	0.472511	0.539376	0.412048	0.458613	0.606383	0.750916	0.490674	0.569444	0.491171	0.572958
9	000720	LDA	0.634473	0.667162	0.550847	0.570605	0.691489	0.725275	0.613208	0.63871	0.64242	0.676387
10	000720	QDA	0.497771	0.478455	0.4375	0.423228	0.695035	0.787546	0.536986	0.550576	0.525267	0.527523
11	000720	SVC	0.622585	0.676077	0.540462	0.577465	0.663121	0.750916	0.595541	0.652866	0.628235	0.687958
