# Supplementary material for: A Hybrid Method Based on Extreme Learning Machine and Wavelet Transform Denoising for Stock Prediction
Source: Entropy (Basel). 2021 Apr 9;23(4):440. doi: 10.3390/e23040440 (PMC8070264; doi:10.3390/e23040440)
Supplement: Supplementary file 1 [file entropy-23-00440-s001.zip › 400_results_statistics_different_models/000722_metrics_different_models.xlsx]

## Sheet: Sheet1
	Code	model	Valid_Acc	Test_Acc	Valid_P	Test_P	Valid_R	Test_R	Valid_F1	Test_F1	Valid_AUC	Test_AUC
0	000722	ELM	0.710145	0.618971	0.592275	0.710037	0.618834	0.545714	0.605263	0.617124	0.69007	0.629475
1	000722	D_ELM	0.723027	0.731511	0.62212	0.580247	0.6	0.684466	0.61086	0.628062	0.696465	0.719637
2	000722	KNN	0.679549	0.614148	0.552632	0.689655	0.565022	0.571429	0.558758	0.625	0.654371	0.620273
3	000722	LR	0.703704	0.62701	0.589041	0.725191	0.578475	0.542857	0.58371	0.620915	0.676172	0.639076
4	000722	RandomForest	0.694042	0.654341	0.571429	0.733564	0.591928	0.605714	0.581498	0.663537	0.671592	0.661313
5	000722	DecisionTree	0.702093	0.590032	0.611765	0.716895	0.466368	0.448571	0.529262	0.551845	0.650269	0.610315
6	000722	Gradient Boosting	0.702093	0.618971	0.589623	0.701068	0.560538	0.562857	0.574713	0.624406	0.670973	0.627017
7	000722	AdaBoost	0.648953	0.631833	0.50996	0.693291	0.573991	0.62	0.540084	0.6546	0.632473	0.633529
8	000722	Naive Bayes	0.676329	0.514469	0.591667	0.641176	0.318386	0.311429	0.413994	0.419231	0.597635	0.543582
9	000722	LDA	0.671498	0.622186	0.537549	0.704626	0.609865	0.565714	0.571429	0.627575	0.657948	0.630284
10	000722	QDA	0.436393	0.585209	0.373253	0.595436	0.838565	0.82	0.516575	0.689904	0.52481	0.551544
11	000722	SVC	0.710145	0.630225	0.606965	0.717391	0.547085	0.565714	0.575472	0.632588	0.674296	0.639475
