# Supplementary material for: A Hybrid Method Based on Extreme Learning Machine and Wavelet Transform Denoising for Stock Prediction
Source: Entropy (Basel). 2021 Apr 9;23(4):440. doi: 10.3390/e23040440 (PMC8070264; doi:10.3390/e23040440)
Supplement: Supplementary file 1 [file entropy-23-00440-s001.zip › 400_results_statistics_different_models/000723_metrics_different_models.xlsx]

## Sheet: Sheet1
	Code	model	Valid_Acc	Test_Acc	Valid_P	Test_P	Valid_R	Test_R	Valid_F1	Test_F1	Valid_AUC	Test_AUC
0	000723	ELM	0.675039	0.648903	0.715663	0.62069	0.76943	0.657807	0.741573	0.63871	0.649655	0.649378
1	000723	D_ELM	0.717425	0.705329	0.770574	0.647727	0.778338	0.642857	0.774436	0.645283	0.697502	0.696429
2	000723	KNN	0.602826	0.606583	0.687324	0.57764	0.632124	0.61794	0.65857	0.597111	0.594947	0.60719
3	000723	LR	0.684458	0.641066	0.722892	0.602857	0.777202	0.700997	0.749064	0.648233	0.659517	0.644267
4	000723	RandomForest	0.637363	0.645768	0.715877	0.633452	0.665803	0.591362	0.689933	0.611684	0.629714	0.642862
5	000723	DecisionTree	0.678179	0.678683	0.729114	0.657895	0.746114	0.664452	0.737516	0.661157	0.65991	0.677923
6	000723	Gradient Boosting	0.651491	0.652038	0.72043	0.633898	0.694301	0.621262	0.707124	0.627517	0.639979	0.650394
7	000723	AdaBoost	0.6719	0.653605	0.725191	0.630719	0.738342	0.641196	0.731707	0.635914	0.654032	0.652942
8	000723	Naive Bayes	0.588697	0.485893	0.626531	0.471092	0.795337	0.730897	0.700913	0.572917	0.533127	0.49898
9	000723	LDA	0.656201	0.637931	0.707196	0.602339	0.738342	0.684385	0.722433	0.640747	0.634111	0.640412
10	000723	QDA	0.563579	0.503135	0.630435	0.479381	0.676166	0.61794	0.6525	0.539913	0.533302	0.509267
11	000723	SVC	0.698587	0.667712	0.75	0.657244	0.753886	0.61794	0.751938	0.636986	0.683716	0.665053
