# Supplementary material for: A Hybrid Method Based on Extreme Learning Machine and Wavelet Transform Denoising for Stock Prediction
Source: Entropy (Basel). 2021 Apr 9;23(4):440. doi: 10.3390/e23040440 (PMC8070264; doi:10.3390/e23040440)
Supplement: Supplementary file 1 [file entropy-23-00440-s001.zip › 400_results_statistics_different_models/000725_metrics_different_models.xlsx]

## Sheet: Sheet1
	Code	model	Valid_Acc	Test_Acc	Valid_P	Test_P	Valid_R	Test_R	Valid_F1	Test_F1	Valid_AUC	Test_AUC
0	000725	ELM	0.571835	0.637269	0.714286	0.663462	0.546875	0.579832	0.619469	0.618834	0.581281	0.638182
1	000725	D_ELM	0.688478	0.70128	0.799499	0.705706	0.696507	0.677233	0.744457	0.691176	0.684988	0.700976
2	000725	KNN	0.566145	0.59175	0.698061	0.610759	0.5625	0.540616	0.622991	0.573551	0.567525	0.592562
3	000725	LR	0.583215	0.618777	0.727273	0.640379	0.553571	0.568627	0.628644	0.602374	0.594433	0.619574
4	000725	RandomForest	0.593172	0.641536	0.725	0.66881	0.582589	0.582633	0.64604	0.622754	0.597177	0.642473
5	000725	DecisionTree	0.614509	0.623044	0.711217	0.624324	0.665179	0.647059	0.687428	0.635488	0.595334	0.622662
6	000725	Gradient Boosting	0.578947	0.645804	0.691919	0.651685	0.611607	0.64986	0.649289	0.650771	0.566588	0.645739
7	000725	AdaBoost	0.603129	0.611664	0.698824	0.612903	0.662946	0.638655	0.680412	0.625514	0.580493	0.611235
8	000725	Naive Bayes	0.499289	0.540541	0.677778	0.569106	0.408482	0.392157	0.509749	0.464345	0.533653	0.542899
9	000725	LDA	0.594595	0.638691	0.736232	0.661442	0.566964	0.591036	0.640605	0.62426	0.605051	0.639449
10	000725	QDA	0.600284	0.533428	0.656075	0.529058	0.783482	0.739496	0.71414	0.616822	0.530957	0.530153
11	000725	SVC	0.581792	0.640114	0.717514	0.657576	0.566964	0.607843	0.633416	0.631732	0.587404	0.640627
