# Supplementary material for: A Hybrid Method Based on Extreme Learning Machine and Wavelet Transform Denoising for Stock Prediction
Source: Entropy (Basel). 2021 Apr 9;23(4):440. doi: 10.3390/e23040440 (PMC8070264; doi:10.3390/e23040440)
Supplement: Supplementary file 1 [file entropy-23-00440-s001.zip › 400_results_statistics_different_models/000727_metrics_different_models.xlsx]

## Sheet: Sheet1
	Code	model	Valid_Acc	Test_Acc	Valid_P	Test_P	Valid_R	Test_R	Valid_F1	Test_F1	Valid_AUC	Test_AUC
0	000727	ELM	0.654124	0.66474	0.633929	0.556667	0.647416	0.62782	0.640602	0.590106	0.653819	0.657806
1	000727	D_ELM	0.700434	0.768786	0.66436	0.726531	0.635762	0.656827	0.649746	0.689922	0.693202	0.748841
2	000727	KNN	0.58466	0.66185	0.568627	0.554422	0.528875	0.612782	0.548031	0.582143	0.582117	0.652635
3	000727	LR	0.633864	0.631503	0.59596	0.515759	0.717325	0.676692	0.651034	0.585366	0.637668	0.639989
4	000727	RandomForest	0.626628	0.695087	0.616393	0.596491	0.571429	0.639098	0.59306	0.61706	0.624112	0.684572
5	000727	DecisionTree	0.638205	0.703757	0.632107	0.61597	0.574468	0.609023	0.601911	0.612476	0.6353	0.685967
6	000727	Gradient Boosting	0.635311	0.703757	0.619195	0.609319	0.607903	0.639098	0.613497	0.623853	0.634062	0.691615
7	000727	AdaBoost	0.633864	0.697977	0.614458	0.59727	0.620061	0.657895	0.617247	0.626118	0.633235	0.69045
8	000727	Naive Bayes	0.583213	0.653179	0.579151	0.557522	0.455927	0.473684	0.510204	0.512195	0.577411	0.619471
9	000727	LDA	0.645441	0.650289	0.612903	0.536145	0.693009	0.669173	0.650499	0.595318	0.64761	0.653835
10	000727	QDA	0.522431	0.419075	0.499069	0.375912	0.81459	0.774436	0.618938	0.506143	0.535748	0.48581
11	000727	SVC	0.649783	0.693642	0.638978	0.591837	0.607903	0.654135	0.623053	0.621429	0.647874	0.686223
