# Supplementary material for: A Hybrid Method Based on Extreme Learning Machine and Wavelet Transform Denoising for Stock Prediction
Source: Entropy (Basel). 2021 Apr 9;23(4):440. doi: 10.3390/e23040440 (PMC8070264; doi:10.3390/e23040440)
Supplement: Supplementary file 1 [file entropy-23-00440-s001.zip › 400_results_statistics_different_models/000728_metrics_different_models.xlsx]

## Sheet: Sheet1
	Code	model	Valid_Acc	Test_Acc	Valid_P	Test_P	Valid_R	Test_R	Valid_F1	Test_F1	Valid_AUC	Test_AUC
0	000728	ELM	0.642963	0.622781	0.627178	0.602151	0.573248	0.538462	0.599002	0.568528	0.638425	0.616758
1	000728	D_ELM	0.685926	0.721893	0.683099	0.65	0.613924	0.6	0.646667	0.624	0.681614	0.699038
2	000728	KNN	0.577778	0.613905	0.553903	0.593407	0.474522	0.519231	0.511149	0.553846	0.571056	0.607143
3	000728	LR	0.6	0.652367	0.575862	0.64	0.531847	0.564103	0.55298	0.599659	0.595563	0.646062
4	000728	RandomForest	0.6	0.633136	0.580292	0.615942	0.506369	0.544872	0.540816	0.578231	0.593905	0.626832
5	000728	DecisionTree	0.598519	0.631657	0.569579	0.610526	0.56051	0.557692	0.565008	0.582915	0.596044	0.626374
6	000728	Gradient Boosting	0.631111	0.639053	0.614841	0.625	0.55414	0.544872	0.582915	0.582192	0.626101	0.632326
7	000728	AdaBoost	0.592593	0.636095	0.568905	0.622222	0.512739	0.538462	0.539363	0.57732	0.587394	0.629121
8	000728	Naive Bayes	0.447407	0.494083	0.446266	0.474048	0.780255	0.878205	0.567787	0.61573	0.469075	0.52152
9	000728	LDA	0.605926	0.627219	0.595238	0.62	0.477707	0.496795	0.530035	0.551601	0.597579	0.617903
10	000728	QDA	0.432593	0.502959	0.424176	0.478417	0.61465	0.852564	0.501951	0.612903	0.444444	0.52793
11	000728	SVC	0.605926	0.647929	0.581633	0.630282	0.544586	0.573718	0.5625	0.600671	0.601933	0.642628
