# Supplementary material for: A Hybrid Method Based on Extreme Learning Machine and Wavelet Transform Denoising for Stock Prediction
Source: Entropy (Basel). 2021 Apr 9;23(4):440. doi: 10.3390/e23040440 (PMC8070264; doi:10.3390/e23040440)
Supplement: Supplementary file 1 [file entropy-23-00440-s001.zip › 400_results_statistics_different_models/000738_metrics_different_models.xlsx]

## Sheet: Sheet1
	Code	model	Valid_Acc	Test_Acc	Valid_P	Test_P	Valid_R	Test_R	Valid_F1	Test_F1	Valid_AUC	Test_AUC
0	000738	ELM	0.623932	0.642959	0.600484	0.650485	0.714697	0.714667	0.652632	0.681067	0.624954	0.637821
1	000738	D_ELM	0.653846	0.687055	0.594096	0.770186	0.547619	0.629442	0.569912	0.692737	0.639006	0.69498
2	000738	KNN	0.621083	0.593172	0.6231	0.623269	0.590778	0.6	0.606509	0.611413	0.620741	0.592683
3	000738	LR	0.635328	0.641536	0.602247	0.636971	0.772334	0.762667	0.676768	0.694175	0.636871	0.632858
4	000738	RandomForest	0.635328	0.644381	0.636637	0.672176	0.610951	0.650667	0.623529	0.661247	0.635053	0.643931
5	000738	DecisionTree	0.665242	0.635846	0.656425	0.663912	0.677233	0.642667	0.666667	0.653117	0.665377	0.635358
6	000738	Gradient Boosting	0.652422	0.657183	0.64507	0.671795	0.659942	0.698667	0.652422	0.684967	0.652506	0.654211
7	000738	AdaBoost	0.660969	0.655761	0.657061	0.674541	0.657061	0.685333	0.657061	0.679894	0.660925	0.653642
8	000738	Naive Bayes	0.582621	0.570413	0.560538	0.575258	0.720461	0.744	0.630517	0.648837	0.584174	0.557976
9	000738	LDA	0.643875	0.669986	0.620948	0.681934	0.717579	0.714667	0.665775	0.697917	0.644705	0.666785
10	000738	QDA	0.552707	0.598862	0.540342	0.60739	0.636888	0.701333	0.584656	0.65099	0.553655	0.59152
11	000738	SVC	0.650997	0.654339	0.635638	0.665829	0.688761	0.706667	0.661134	0.68564	0.651423	0.650589
