# Supplementary material for: A Hybrid Method Based on Extreme Learning Machine and Wavelet Transform Denoising for Stock Prediction
Source: Entropy (Basel). 2021 Apr 9;23(4):440. doi: 10.3390/e23040440 (PMC8070264; doi:10.3390/e23040440)
Supplement: Supplementary file 1 [file entropy-23-00440-s001.zip › 400_results_statistics_different_models/000752_metrics_different_models.xlsx]

## Sheet: Sheet1
	Code	model	Valid_Acc	Test_Acc	Valid_P	Test_P	Valid_R	Test_R	Valid_F1	Test_F1	Valid_AUC	Test_AUC
0	000752	ELM	0.618571	0.674286	0.65873	0.674912	0.643411	0.584098	0.65098	0.62623	0.615635	0.668725
1	000752	D_ELM	0.587143	0.774286	0.66129	0.66443	0.526992	0.478261	0.586552	0.55618	0.594686	0.68842
2	000752	KNN	0.551429	0.59	0.602817	0.56993	0.552972	0.498471	0.576819	0.531811	0.551246	0.584356
3	000752	LR	0.634286	0.7	0.664987	0.665722	0.682171	0.718654	0.673469	0.691176	0.628625	0.70115
4	000752	RandomForest	0.59	0.668571	0.636612	0.66436	0.602067	0.587156	0.618858	0.623377	0.588574	0.663551
5	000752	DecisionTree	0.59	0.674286	0.650602	0.684015	0.55814	0.562691	0.600834	0.61745	0.593766	0.667405
6	000752	Gradient Boosting	0.592857	0.674286	0.636364	0.666667	0.614987	0.605505	0.625493	0.634615	0.590241	0.670045
7	000752	AdaBoost	0.602857	0.675714	0.65097	0.671233	0.607235	0.599388	0.628342	0.633279	0.60234	0.671008
8	000752	Naive Bayes	0.525714	0.572857	0.6	0.579545	0.426357	0.311927	0.498489	0.405567	0.537459	0.556768
9	000752	LDA	0.62	0.682857	0.666667	0.661538	0.625323	0.657492	0.645333	0.659509	0.619371	0.681293
10	000752	QDA	0.558571	0.584286	0.630872	0.589109	0.485788	0.363914	0.548905	0.449905	0.567175	0.570697
11	000752	SVC	0.592857	0.684286	0.633508	0.685315	0.625323	0.599388	0.629389	0.639478	0.589019	0.679051
