# Supplementary material for: A Hybrid Method Based on Extreme Learning Machine and Wavelet Transform Denoising for Stock Prediction
Source: Entropy (Basel). 2021 Apr 9;23(4):440. doi: 10.3390/e23040440 (PMC8070264; doi:10.3390/e23040440)
Supplement: Supplementary file 1 [file entropy-23-00440-s001.zip › 400_results_statistics_different_models/000758_metrics_different_models.xlsx]

## Sheet: Sheet1
	Code	model	Valid_Acc	Test_Acc	Valid_P	Test_P	Valid_R	Test_R	Valid_F1	Test_F1	Valid_AUC	Test_AUC
0	000758	ELM	0.681818	0.65625	0.717718	0.601307	0.647696	0.605263	0.680912	0.603279	0.68355	0.650132
1	000758	D_ELM	0.690341	0.745739	0.678284	0.691803	0.720798	0.712838	0.698895	0.702163	0.690427	0.741223
2	000758	KNN	0.59233	0.634943	0.615169	0.57508	0.593496	0.592105	0.604138	0.583468	0.59227	0.629803
3	000758	LR	0.680398	0.65483	0.704545	0.592705	0.672087	0.641447	0.687933	0.616114	0.680819	0.653224
4	000758	RandomForest	0.660511	0.630682	0.683616	0.570513	0.655827	0.585526	0.669433	0.577922	0.660749	0.625263
5	000758	DecisionTree	0.671875	0.640625	0.688525	0.577039	0.682927	0.628289	0.685714	0.601575	0.671314	0.639145
6	000758	Gradient Boosting	0.680398	0.65767	0.702247	0.601286	0.677507	0.615132	0.689655	0.60813	0.680544	0.652566
7	000758	AdaBoost	0.694602	0.659091	0.711538	0.6	0.701897	0.631579	0.706685	0.615385	0.694232	0.655789
8	000758	Naive Bayes	0.612216	0.602273	0.666667	0.555046	0.520325	0.398026	0.584475	0.463602	0.616879	0.577763
9	000758	LDA	0.664773	0.653409	0.686275	0.591463	0.663957	0.638158	0.674931	0.613924	0.664814	0.651579
10	000758	QDA	0.52983	0.576705	0.587156	0.52	0.346883	0.256579	0.436116	0.343612	0.539113	0.538289
11	000758	SVC	0.6875	0.674716	0.714697	0.625418	0.672087	0.615132	0.692737	0.620232	0.688282	0.667566
