# Supplementary material for: A Hybrid Method Based on Extreme Learning Machine and Wavelet Transform Denoising for Stock Prediction
Source: Entropy (Basel). 2021 Apr 9;23(4):440. doi: 10.3390/e23040440 (PMC8070264; doi:10.3390/e23040440)
Supplement: Supplementary file 1 [file entropy-23-00440-s001.zip › 400_results_statistics_different_models/000766_metrics_different_models.xlsx]

## Sheet: Sheet1
	Code	model	Valid_Acc	Test_Acc	Valid_P	Test_P	Valid_R	Test_R	Valid_F1	Test_F1	Valid_AUC	Test_AUC
0	000766	ELM	0.64869	0.651772	0.651811	0.522034	0.694362	0.644351	0.672414	0.576779	0.64686	0.650225
1	000766	D_ELM	0.716487	0.687211	0.734584	0.570909	0.763231	0.64876	0.748634	0.60735	0.710926	0.679417
2	000766	KNN	0.673344	0.605547	0.680115	0.471186	0.700297	0.58159	0.690058	0.520599	0.672264	0.600551
3	000766	LR	0.628659	0.637904	0.618227	0.506579	0.744807	0.644351	0.675639	0.567219	0.624006	0.639249
4	000766	RandomForest	0.673344	0.654854	0.67507	0.528302	0.715134	0.585774	0.694524	0.555556	0.671669	0.640448
5	000766	DecisionTree	0.659476	0.661017	0.684713	0.539749	0.637982	0.539749	0.660522	0.539749	0.660337	0.635728
6	000766	Gradient Boosting	0.688752	0.665639	0.703927	0.540741	0.691395	0.610879	0.697605	0.573674	0.688646	0.65422
7	000766	AdaBoost	0.671803	0.662558	0.691358	0.537594	0.664688	0.598326	0.677761	0.566337	0.672088	0.649163
8	000766	Naive Bayes	0.634823	0.633282	0.664474	0.502165	0.599407	0.485356	0.630265	0.493617	0.636242	0.602434
9	000766	LDA	0.644068	0.661017	0.633166	0.532203	0.747774	0.656904	0.685714	0.588015	0.639913	0.660159
10	000766	QDA	0.510015	0.454545	0.519038	0.373068	0.768546	0.707113	0.619617	0.488439	0.499658	0.507215
11	000766	SVC	0.682589	0.659476	0.685552	0.532374	0.718101	0.619247	0.701449	0.572534	0.681166	0.651087
