# Supplementary material for: A Hybrid Method Based on Extreme Learning Machine and Wavelet Transform Denoising for Stock Prediction
Source: Entropy (Basel). 2021 Apr 9;23(4):440. doi: 10.3390/e23040440 (PMC8070264; doi:10.3390/e23040440)
Supplement: Supplementary file 1 [file entropy-23-00440-s001.zip › 400_results_statistics_different_models/000768_metrics_different_models.xlsx]

## Sheet: Sheet1
	Code	model	Valid_Acc	Test_Acc	Valid_P	Test_P	Valid_R	Test_R	Valid_F1	Test_F1	Valid_AUC	Test_AUC
0	000768	ELM	0.654728	0.62804	0.678445	0.771536	0.561404	0.508642	0.6144	0.613095	0.652893	0.650579
1	000768	D_ELM	0.623209	0.633763	0.68254	0.791837	0.484507	0.486216	0.566722	0.602484	0.625635	0.658108
2	000768	KNN	0.613181	0.596567	0.626761	0.714286	0.520468	0.506173	0.56869	0.592486	0.611358	0.613631
3	000768	LR	0.606017	0.612303	0.665025	0.791304	0.394737	0.449383	0.495413	0.573228	0.601863	0.643059
4	000768	RandomForest	0.643266	0.642346	0.651466	0.750809	0.584795	0.57284	0.616333	0.64986	0.642117	0.655467
5	000768	DecisionTree	0.646132	0.652361	0.655738	0.75	0.584795	0.6	0.618238	0.666667	0.644926	0.662245
6	000768	Gradient Boosting	0.654728	0.666667	0.666667	0.765432	0.590643	0.612346	0.626357	0.680384	0.653468	0.676921
7	000768	AdaBoost	0.651862	0.67382	0.667797	0.764179	0.576023	0.632099	0.618524	0.691892	0.650371	0.681696
8	000768	Naive Bayes	0.538682	0.542203	0.54902	0.70936	0.327485	0.355556	0.410256	0.473684	0.534529	0.577438
9	000768	LDA	0.636103	0.635193	0.676	0.8	0.494152	0.493827	0.570946	0.610687	0.633312	0.66188
10	000768	QDA	0.525788	0.48784	0.532544	0.711712	0.263158	0.195062	0.35225	0.306202	0.520624	0.543109
11	000768	SVC	0.67192	0.67382	0.682848	0.792079	0.616959	0.592593	0.648233	0.677966	0.670839	0.689153
