# Supplementary material for: A Hybrid Method Based on Extreme Learning Machine and Wavelet Transform Denoising for Stock Prediction
Source: Entropy (Basel). 2021 Apr 9;23(4):440. doi: 10.3390/e23040440 (PMC8070264; doi:10.3390/e23040440)
Supplement: Supplementary file 1 [file entropy-23-00440-s001.zip › 400_results_statistics_different_models/000779_metrics_different_models.xlsx]

## Sheet: Sheet1
	Code	model	Valid_Acc	Test_Acc	Valid_P	Test_P	Valid_R	Test_R	Valid_F1	Test_F1	Valid_AUC	Test_AUC
0	000779	ELM	0.678832	0.661808	0.720988	0.534946	0.73183	0.771318	0.726368	0.631746	0.668362	0.683556
1	000779	D_ELM	0.681752	0.721574	0.727536	0.627517	0.669333	0.700375	0.697222	0.661947	0.683054	0.717729
2	000779	KNN	0.633577	0.657434	0.703297	0.534954	0.641604	0.682171	0.671035	0.599659	0.631991	0.662347
3	000779	LR	0.656934	0.543732	0.675966	0.441365	0.789474	0.802326	0.728324	0.569464	0.630751	0.595088
4	000779	RandomForest	0.678832	0.651603	0.762463	0.526462	0.651629	0.732558	0.702703	0.612642	0.684206	0.667681
5	000779	DecisionTree	0.667153	0.663265	0.73297	0.539359	0.674185	0.717054	0.70235	0.615641	0.665764	0.673948
6	000779	Gradient Boosting	0.677372	0.685131	0.75	0.561765	0.669173	0.74031	0.707285	0.638796	0.678992	0.69609
7	000779	AdaBoost	0.664234	0.673469	0.725333	0.547753	0.681704	0.755814	0.702842	0.635179	0.660782	0.689823
8	000779	Naive Bayes	0.60292	0.546647	0.642697	0.43908	0.716792	0.74031	0.677725	0.551227	0.580424	0.585108
9	000779	LDA	0.678832	0.607872	0.708625	0.486553	0.761905	0.771318	0.7343	0.596702	0.662421	0.640332
10	000779	QDA	0.573723	0.418367	0.604697	0.376532	0.774436	0.833333	0.679121	0.518697	0.534071	0.500779
11	000779	SVC	0.671533	0.670554	0.725389	0.544199	0.701754	0.763566	0.713376	0.635484	0.665563	0.689026
