# Supplementary material for: A Hybrid Method Based on Extreme Learning Machine and Wavelet Transform Denoising for Stock Prediction
Source: Entropy (Basel). 2021 Apr 9;23(4):440. doi: 10.3390/e23040440 (PMC8070264; doi:10.3390/e23040440)
Supplement: Supplementary file 1 [file entropy-23-00440-s001.zip › 400_results_statistics_different_models/000782_metrics_different_models.xlsx]

## Sheet: Sheet1
	Code	model	Valid_Acc	Test_Acc	Valid_P	Test_P	Valid_R	Test_R	Valid_F1	Test_F1	Valid_AUC	Test_AUC
0	000782	ELM	0.637536	0.610315	0.625272	0.52093	0.779891	0.772414	0.694075	0.622222	0.62934	0.633756
1	000782	D_ELM	0.614613	0.680516	0.646667	0.486381	0.543417	0.578704	0.590563	0.528541	0.616283	0.652422
2	000782	KNN	0.595989	0.604585	0.60804	0.520588	0.657609	0.610345	0.631854	0.561905	0.592441	0.605418
3	000782	LR	0.580229	0.528653	0.567325	0.465364	0.858696	0.903448	0.683243	0.614302	0.564196	0.582852
4	000782	RandomForest	0.626074	0.648997	0.630807	0.565598	0.701087	0.668966	0.664093	0.612954	0.621756	0.651885
5	000782	DecisionTree	0.657593	0.641834	0.664122	0.55814	0.709239	0.662069	0.68594	0.605678	0.65462	0.64476
6	000782	Gradient Boosting	0.644699	0.623209	0.644231	0.536785	0.728261	0.67931	0.683673	0.599696	0.639888	0.631322
7	000782	AdaBoost	0.637536	0.631805	0.648579	0.547826	0.682065	0.651724	0.664901	0.595276	0.634972	0.634686
8	000782	Naive Bayes	0.593123	0.528653	0.592105	0.45657	0.733696	0.706897	0.65534	0.554804	0.58503	0.554429
9	000782	LDA	0.62894	0.570201	0.607495	0.48996	0.836957	0.841379	0.704	0.619289	0.616963	0.609415
10	000782	QDA	0.544413	0.590258	0.584459	0.507353	0.470109	0.475862	0.521084	0.491103	0.548691	0.573715
11	000782	SVC	0.636103	0.626074	0.627803	0.538667	0.76087	0.696552	0.687961	0.607519	0.62892	0.636266
