# Supplementary material for: A Hybrid Method Based on Extreme Learning Machine and Wavelet Transform Denoising for Stock Prediction
Source: Entropy (Basel). 2021 Apr 9;23(4):440. doi: 10.3390/e23040440 (PMC8070264; doi:10.3390/e23040440)
Supplement: Supplementary file 1 [file entropy-23-00440-s001.zip › 400_results_statistics_different_models/000783_metrics_different_models.xlsx]

## Sheet: Sheet1
	Code	model	Valid_Acc	Test_Acc	Valid_P	Test_P	Valid_R	Test_R	Valid_F1	Test_F1	Valid_AUC	Test_AUC
0	000783	ELM	0.644018	0.699115	0.606695	0.649351	0.496575	0.549451	0.546139	0.595238	0.62621	0.674725
1	000783	D_ELM	0.706056	0.70944	0.615063	0.706827	0.57874	0.586667	0.596349	0.641166	0.680623	0.696772
2	000783	KNN	0.590842	0.653392	0.529644	0.574803	0.458904	0.534799	0.491743	0.55408	0.574907	0.634066
3	000783	LR	0.630724	0.684366	0.619318	0.67052	0.373288	0.424908	0.465812	0.520179	0.599631	0.642084
4	000783	RandomForest	0.648449	0.70059	0.607143	0.634615	0.523973	0.604396	0.5625	0.619137	0.633415	0.684914
5	000783	DecisionTree	0.649926	0.687316	0.600733	0.60339	0.561644	0.652015	0.580531	0.626761	0.639263	0.681563
6	000783	Gradient Boosting	0.65288	0.712389	0.619247	0.652344	0.506849	0.611722	0.557439	0.63138	0.635243	0.695984
7	000783	AdaBoost	0.65288	0.69174	0.6	0.606667	0.585616	0.666667	0.592721	0.635253	0.644756	0.687654
8	000783	Naive Bayes	0.44904	0.49115	0.414013	0.431559	0.667808	0.831502	0.51114	0.56821	0.475463	0.546615
9	000783	LDA	0.610044	0.663717	0.609375	0.661871	0.267123	0.336996	0.371429	0.446602	0.568627	0.610473
10	000783	QDA	0.42836	0.441003	0.406312	0.400376	0.705479	0.78022	0.515645	0.529193	0.461831	0.496283
11	000783	SVC	0.645495	0.70059	0.611111	0.641129	0.489726	0.582418	0.543726	0.610365	0.626681	0.681332
