# Supplementary material for: A Hybrid Method Based on Extreme Learning Machine and Wavelet Transform Denoising for Stock Prediction
Source: Entropy (Basel). 2021 Apr 9;23(4):440. doi: 10.3390/e23040440 (PMC8070264; doi:10.3390/e23040440)
Supplement: Supplementary file 1 [file entropy-23-00440-s001.zip › 400_results_statistics_different_models/000785_metrics_different_models.xlsx]

## Sheet: Sheet1
	Code	model	Valid_Acc	Test_Acc	Valid_P	Test_P	Valid_R	Test_R	Valid_F1	Test_F1	Valid_AUC	Test_AUC
0	000785	ELM	0.670554	0.649199	0.754476	0.591772	0.694118	0.625418	0.723039	0.60813	0.663151	0.646472
1	000785	D_ELM	0.641399	0.6623	0.718919	0.611842	0.651961	0.62	0.683805	0.615894	0.63893	0.657545
2	000785	KNN	0.600583	0.601164	0.690176	0.539185	0.644706	0.575251	0.666667	0.556634	0.586721	0.598192
3	000785	LR	0.696793	0.601164	0.754098	0.535613	0.757647	0.628763	0.755869	0.578462	0.677674	0.60433
4	000785	RandomForest	0.629738	0.631732	0.717557	0.574675	0.663529	0.591973	0.689487	0.583196	0.619121	0.627172
5	000785	DecisionTree	0.591837	0.622999	0.720365	0.581967	0.557647	0.474916	0.628647	0.52302	0.602578	0.606015
6	000785	Gradient Boosting	0.674927	0.663755	0.761658	0.616438	0.691765	0.602007	0.725031	0.609137	0.669637	0.656673
7	000785	AdaBoost	0.655977	0.666667	0.744186	0.619048	0.677647	0.608696	0.70936	0.613828	0.649168	0.660018
8	000785	Naive Bayes	0.546647	0.585153	0.672727	0.531818	0.522353	0.391304	0.588079	0.450867	0.55428	0.56292
9	000785	LDA	0.701166	0.63901	0.772277	0.573066	0.734118	0.668896	0.752714	0.617284	0.690814	0.642438
10	000785	QDA	0.622449	0.477438	0.668699	0.443182	0.774118	0.782609	0.717557	0.565901	0.574798	0.512438
11	000785	SVC	0.674927	0.655022	0.742788	0.602649	0.727059	0.608696	0.734839	0.605657	0.658549	0.649709
