# Supplementary material for: A Hybrid Method Based on Extreme Learning Machine and Wavelet Transform Denoising for Stock Prediction
Source: Entropy (Basel). 2021 Apr 9;23(4):440. doi: 10.3390/e23040440 (PMC8070264; doi:10.3390/e23040440)
Supplement: Supplementary file 1 [file entropy-23-00440-s001.zip › 400_results_statistics_different_models/000788_metrics_different_models.xlsx]

## Sheet: Sheet1
	Code	model	Valid_Acc	Test_Acc	Valid_P	Test_P	Valid_R	Test_R	Valid_F1	Test_F1	Valid_AUC	Test_AUC
0	000788	ELM	0.640988	0.655523	0.592375	0.585507	0.651613	0.682432	0.620584	0.630265	0.641944	0.658818
1	000788	D_ELM	0.65843	0.681686	0.649306	0.638989	0.582555	0.597973	0.614122	0.617801	0.653675	0.671435
2	000788	KNN	0.623547	0.633721	0.588235	0.58209	0.548387	0.527027	0.567613	0.553191	0.616786	0.620656
3	000788	LR	0.55814	0.633721	0.506522	0.550926	0.751613	0.804054	0.605195	0.653846	0.575542	0.654578
4	000788	RandomForest	0.633721	0.675872	0.593548	0.624573	0.593548	0.618243	0.593548	0.621392	0.630108	0.668815
5	000788	DecisionTree	0.630814	0.6875	0.59589	0.646209	0.56129	0.60473	0.578073	0.624782	0.624561	0.677365
6	000788	Gradient Boosting	0.640988	0.671512	0.603279	0.615894	0.593548	0.628378	0.598374	0.622074	0.636721	0.66623
7	000788	AdaBoost	0.651163	0.667151	0.608025	0.605678	0.635484	0.648649	0.621451	0.626427	0.649753	0.664886
8	000788	Naive Bayes	0.609012	0.659884	0.57193	0.609929	0.525806	0.581081	0.547899	0.595156	0.601528	0.650234
9	000788	LDA	0.617733	0.642442	0.558025	0.563776	0.729032	0.746622	0.632168	0.642442	0.627744	0.655199
10	000788	QDA	0.581395	0.578488	0.552885	0.514706	0.370968	0.35473	0.444015	0.42	0.562468	0.551089
11	000788	SVC	0.622093	0.684593	0.57716	0.626198	0.603226	0.662162	0.589905	0.643678	0.620396	0.681846
