# Supplementary material for: A Hybrid Method Based on Extreme Learning Machine and Wavelet Transform Denoising for Stock Prediction
Source: Entropy (Basel). 2021 Apr 9;23(4):440. doi: 10.3390/e23040440 (PMC8070264; doi:10.3390/e23040440)
Supplement: Supplementary file 1 [file entropy-23-00440-s001.zip › 400_results_statistics_different_models/000789_metrics_different_models.xlsx]

## Sheet: Sheet1
	Code	model	Valid_Acc	Test_Acc	Valid_P	Test_P	Valid_R	Test_R	Valid_F1	Test_F1	Valid_AUC	Test_AUC
0	000789	ELM	0.674189	0.674189	0.791878	0.686217	0.67679	0.653631	0.729825	0.669528	0.673072	0.674394
1	000789	D_ELM	0.720733	0.720733	0.82265	0.730667	0.77	0.738544	0.795455	0.734584	0.686435	0.719864
2	000789	KNN	0.603667	0.669958	0.747253	0.690184	0.590022	0.628492	0.659394	0.657895	0.609527	0.670371
3	000789	LR	0.679831	0.681241	0.79397	0.686441	0.685466	0.678771	0.735739	0.682584	0.677411	0.681266
4	000789	RandomForest	0.651622	0.699577	0.783069	0.707736	0.642082	0.689944	0.705602	0.698727	0.655719	0.699673
5	000789	DecisionTree	0.653032	0.706629	0.770781	0.702703	0.663774	0.726257	0.713287	0.714286	0.648419	0.706433
6	000789	Gradient Boosting	0.654443	0.702398	0.771357	0.709402	0.665944	0.695531	0.714785	0.702398	0.649504	0.702466
7	000789	AdaBoost	0.664316	0.695346	0.77129	0.697222	0.687636	0.701117	0.727064	0.699164	0.654302	0.695288
8	000789	Naive Bayes	0.631876	0.702398	0.763158	0.714286	0.629067	0.684358	0.689655	0.699001	0.633082	0.702578
9	000789	LDA	0.671368	0.689704	0.790816	0.69382	0.672451	0.689944	0.726846	0.691877	0.670903	0.689701
10	000789	QDA	0.406206	0.538787	0.61236	0.589595	0.236443	0.284916	0.341158	0.384181	0.479108	0.541318
11	000789	SVC	0.67701	0.693935	0.780193	0.704348	0.700651	0.678771	0.738286	0.691323	0.666858	0.694086
