# Supplementary material for: A Hybrid Method Based on Extreme Learning Machine and Wavelet Transform Denoising for Stock Prediction
Source: Entropy (Basel). 2021 Apr 9;23(4):440. doi: 10.3390/e23040440 (PMC8070264; doi:10.3390/e23040440)
Supplement: Supplementary file 1 [file entropy-23-00440-s001.zip › 400_results_statistics_different_models/000791_metrics_different_models.xlsx]

## Sheet: Sheet1
	Code	model	Valid_Acc	Test_Acc	Valid_P	Test_P	Valid_R	Test_R	Valid_F1	Test_F1	Valid_AUC	Test_AUC
0	000791	ELM	0.585816	0.628369	0.560197	0.586283	0.668622	0.779412	0.609626	0.669192	0.588432	0.633541
1	000791	D_ELM	0.653901	0.734752	0.587571	0.701408	0.679739	0.754545	0.630303	0.727007	0.656912	0.735939
2	000791	KNN	0.567376	0.624113	0.54918	0.597911	0.589443	0.673529	0.5686	0.633472	0.568073	0.625806
3	000791	LR	0.577305	0.561702	0.545842	0.527241	0.750733	0.882353	0.632099	0.660066	0.582784	0.572683
4	000791	RandomForest	0.601418	0.64539	0.580645	0.625698	0.633431	0.658824	0.605891	0.641834	0.60243	0.64585
5	000791	DecisionTree	0.622695	0.649645	0.599469	0.629526	0.662757	0.664706	0.629526	0.646638	0.623961	0.650161
6	000791	Gradient Boosting	0.588652	0.659574	0.56658	0.63369	0.636364	0.697059	0.599448	0.663866	0.59016	0.660858
7	000791	AdaBoost	0.601418	0.655319	0.580214	0.638968	0.636364	0.655882	0.606993	0.647315	0.602522	0.655338
8	000791	Naive Bayes	0.537589	0.540426	0.517564	0.516393	0.648094	0.741176	0.575521	0.608696	0.54108	0.547301
9	000791	LDA	0.6	0.61844	0.567198	0.572895	0.730205	0.820588	0.638462	0.674728	0.604114	0.625363
10	000791	QDA	0.560284	0.49078	0.528972	0.485226	0.829912	0.917647	0.646119	0.634791	0.568802	0.505399
11	000791	SVC	0.595745	0.642553	0.567633	0.602326	0.68915	0.761765	0.622517	0.672727	0.598696	0.646636
