# Supplementary material for: A Hybrid Method Based on Extreme Learning Machine and Wavelet Transform Denoising for Stock Prediction
Source: Entropy (Basel). 2021 Apr 9;23(4):440. doi: 10.3390/e23040440 (PMC8070264; doi:10.3390/e23040440)
Supplement: Supplementary file 1 [file entropy-23-00440-s001.zip › 400_results_statistics_different_models/000793_metrics_different_models.xlsx]

## Sheet: Sheet1
	Code	model	Valid_Acc	Test_Acc	Valid_P	Test_P	Valid_R	Test_R	Valid_F1	Test_F1	Valid_AUC	Test_AUC
0	000793	ELM	0.61171	0.610769	0.633766	0.552239	0.687324	0.642361	0.659459	0.5939	0.603866	0.613998
1	000793	D_ELM	0.557781	0.704615	0.560794	0.628125	0.672619	0.733577	0.611637	0.676768	0.553562	0.708544
2	000793	KNN	0.585516	0.610769	0.629518	0.553191	0.588732	0.631944	0.608443	0.589951	0.585183	0.612934
3	000793	LR	0.599384	0.629231	0.603486	0.560102	0.780282	0.760417	0.68059	0.645066	0.580617	0.642639
4	000793	RandomForest	0.605547	0.675385	0.636364	0.618462	0.650704	0.697917	0.643454	0.655791	0.600862	0.677688
5	000793	DecisionTree	0.607088	0.68	0.663399	0.66129	0.571831	0.569444	0.614221	0.61194	0.610745	0.6687
6	000793	Gradient Boosting	0.61171	0.653846	0.642659	0.608247	0.653521	0.614583	0.648045	0.611399	0.607373	0.649833
7	000793	AdaBoost	0.605547	0.653846	0.639437	0.609756	0.639437	0.607639	0.639437	0.608696	0.602031	0.649123
8	000793	Naive Bayes	0.522342	0.564615	0.598253	0.510121	0.385915	0.4375	0.469178	0.471028	0.536495	0.551623
9	000793	LDA	0.628659	0.643077	0.64467	0.578652	0.715493	0.715278	0.678238	0.639752	0.619651	0.650457
10	000793	QDA	0.550077	0.550769	0.578554	0.494595	0.653521	0.635417	0.613757	0.556231	0.539346	0.559421
11	000793	SVC	0.622496	0.669231	0.654494	0.615873	0.656338	0.673611	0.655415	0.643449	0.618985	0.669678
