# Supplementary material for: A Hybrid Method Based on Extreme Learning Machine and Wavelet Transform Denoising for Stock Prediction
Source: Entropy (Basel). 2021 Apr 9;23(4):440. doi: 10.3390/e23040440 (PMC8070264; doi:10.3390/e23040440)
Supplement: Supplementary file 1 [file entropy-23-00440-s001.zip › 400_results_statistics_different_models/000795_metrics_different_models.xlsx]

## Sheet: Sheet1
	Code	model	Valid_Acc	Test_Acc	Valid_P	Test_P	Valid_R	Test_R	Valid_F1	Test_F1	Valid_AUC	Test_AUC
0	000795	ELM	0.626628	0.665702	0.640212	0.627507	0.664835	0.684375	0.652291	0.654709	0.624467	0.666985
1	000795	D_ELM	0.674385	0.678726	0.672316	0.652597	0.685879	0.636076	0.67903	0.644231	0.674335	0.675371
2	000795	KNN	0.597685	0.658466	0.625731	0.617978	0.587912	0.6875	0.606232	0.650888	0.598237	0.660462
3	000795	LR	0.619392	0.6411	0.607219	0.581448	0.785714	0.803125	0.68503	0.674541	0.609983	0.652236
4	000795	RandomForest	0.636758	0.670043	0.649867	0.628492	0.673077	0.703125	0.661269	0.663717	0.634704	0.672317
5	000795	DecisionTree	0.623734	0.668596	0.612554	0.605568	0.777473	0.815625	0.68523	0.695073	0.615036	0.678702
6	000795	Gradient Boosting	0.629522	0.678726	0.640625	0.633152	0.675824	0.728125	0.657754	0.677326	0.626903	0.682122
7	000795	AdaBoost	0.615051	0.683068	0.628272	0.636119	0.659341	0.7375	0.643432	0.683068	0.612545	0.686809
8	000795	Naive Bayes	0.577424	0.646889	0.596257	0.615152	0.612637	0.634375	0.604336	0.624615	0.575432	0.646028
9	000795	LDA	0.639653	0.652677	0.638554	0.598522	0.728022	0.759375	0.680359	0.669421	0.634653	0.660011
10	000795	QDA	0.561505	0.58466	0.6	0.564202	0.502747	0.453125	0.547085	0.5026	0.564829	0.575619
11	000795	SVC	0.626628	0.683068	0.644809	0.639889	0.648352	0.721875	0.646575	0.678414	0.625399	0.685735
