# Supplementary material for: A Hybrid Method Based on Extreme Learning Machine and Wavelet Transform Denoising for Stock Prediction
Source: Entropy (Basel). 2021 Apr 9;23(4):440. doi: 10.3390/e23040440 (PMC8070264; doi:10.3390/e23040440)
Supplement: Supplementary file 1 [file entropy-23-00440-s001.zip › 400_results_statistics_different_models/000800_metrics_different_models.xlsx]

## Sheet: Sheet1
	Code	model	Valid_Acc	Test_Acc	Valid_P	Test_P	Valid_R	Test_R	Valid_F1	Test_F1	Valid_AUC	Test_AUC
0	000800	ELM	0.627286	0.646067	0.655172	0.61747	0.646597	0.621212	0.650856	0.619335	0.62573	0.644376
1	000800	D_ELM	0.679325	0.705056	0.66358	0.633205	0.643713	0.587814	0.653495	0.609665	0.677294	0.684207
2	000800	KNN	0.551336	0.59691	0.579747	0.562319	0.599476	0.587879	0.589447	0.574815	0.547459	0.596295
3	000800	LR	0.620253	0.655899	0.649733	0.619048	0.636126	0.669697	0.642857	0.643377	0.618975	0.656838
4	000800	RandomForest	0.632911	0.650281	0.663073	0.614085	0.643979	0.660606	0.653386	0.636496	0.63202	0.650984
5	000800	DecisionTree	0.578059	0.657303	0.652985	0.649306	0.458115	0.566667	0.538462	0.605178	0.58772	0.651134
6	000800	Gradient Boosting	0.623066	0.661517	0.654054	0.627507	0.633508	0.663636	0.643617	0.645066	0.622225	0.661661
7	000800	AdaBoost	0.614627	0.654494	0.633663	0.612903	0.670157	0.690909	0.651399	0.649573	0.610155	0.656973
8	000800	Naive Bayes	0.495077	0.629213	0.549356	0.646018	0.335079	0.442424	0.41626	0.52518	0.507965	0.6165
9	000800	LDA	0.61744	0.648876	0.649457	0.617647	0.625654	0.636364	0.637333	0.626866	0.616779	0.648025
10	000800	QDA	0.511955	0.625	0.56654	0.628571	0.390052	0.466667	0.462016	0.535652	0.521774	0.614223
11	000800	SVC	0.623066	0.648876	0.651596	0.621951	0.641361	0.618182	0.646438	0.620061	0.621592	0.646787
