# Supplementary material for: A Hybrid Method Based on Extreme Learning Machine and Wavelet Transform Denoising for Stock Prediction
Source: Entropy (Basel). 2021 Apr 9;23(4):440. doi: 10.3390/e23040440 (PMC8070264; doi:10.3390/e23040440)
Supplement: Supplementary file 1 [file entropy-23-00440-s001.zip › 400_results_statistics_different_models/000807_metrics_different_models.xlsx]

## Sheet: Sheet1
	Code	model	Valid_Acc	Test_Acc	Valid_P	Test_P	Valid_R	Test_R	Valid_F1	Test_F1	Valid_AUC	Test_AUC
0	000807	ELM	0.670504	0.649425	0.660661	0.695946	0.654762	0.572222	0.657698	0.628049	0.669999	0.652183
1	000807	D_ELM	0.686331	0.66523	0.738095	0.736585	0.656085	0.457576	0.694678	0.564486	0.689241	0.655017
2	000807	KNN	0.610072	0.625	0.6	0.646018	0.580357	0.608333	0.590015	0.626609	0.60912	0.625595
3	000807	LR	0.651799	0.637931	0.667857	0.69708	0.556548	0.530556	0.607143	0.602524	0.648747	0.641766
4	000807	RandomForest	0.621583	0.643678	0.622074	0.664706	0.553571	0.627778	0.585827	0.645714	0.619404	0.644246
5	000807	DecisionTree	0.62446	0.603448	0.631579	0.651079	0.535714	0.502778	0.57971	0.567398	0.621618	0.607044
6	000807	Gradient Boosting	0.634532	0.626437	0.625767	0.652439	0.607143	0.594444	0.616314	0.622093	0.633655	0.627579
7	000807	AdaBoost	0.640288	0.597701	0.63354	0.623457	0.607143	0.561111	0.620061	0.590643	0.639226	0.599008
8	000807	Naive Bayes	0.565468	0.517241	0.557823	0.557692	0.488095	0.322222	0.520635	0.408451	0.562989	0.524206
9	000807	LDA	0.679137	0.666667	0.688963	0.717687	0.613095	0.586111	0.648819	0.64526	0.677021	0.669544
10	000807	QDA	0.541007	0.58046	0.526814	0.623188	0.497024	0.477778	0.511485	0.540881	0.539598	0.584127
11	000807	SVC	0.646043	0.626437	0.642405	0.65625	0.604167	0.583333	0.622699	0.617647	0.644702	0.627976
