# Supplementary material for: A Hybrid Method Based on Extreme Learning Machine and Wavelet Transform Denoising for Stock Prediction
Source: Entropy (Basel). 2021 Apr 9;23(4):440. doi: 10.3390/e23040440 (PMC8070264; doi:10.3390/e23040440)
Supplement: Supplementary file 1 [file entropy-23-00440-s001.zip › 400_results_statistics_different_models/000810_metrics_different_models.xlsx]

## Sheet: Sheet1
	Code	model	Valid_Acc	Test_Acc	Valid_P	Test_P	Valid_R	Test_R	Valid_F1	Test_F1	Valid_AUC	Test_AUC
0	000810	ELM	0.626911	0.619266	0.562112	0.582386	0.637324	0.667752	0.59736	0.622155	0.628121	0.622061
1	000810	D_ELM	0.669725	0.654434	0.606195	0.623616	0.518939	0.576792	0.559184	0.599291	0.645367	0.647122
2	000810	KNN	0.593272	0.600917	0.531469	0.570552	0.535211	0.605863	0.533333	0.587678	0.586525	0.601202
3	000810	LR	0.56422	0.600917	0.498834	0.553488	0.753521	0.775244	0.600281	0.645862	0.58622	0.610965
4	000810	RandomForest	0.64526	0.610092	0.598485	0.577844	0.556338	0.628664	0.576642	0.602184	0.634926	0.611162
5	000810	DecisionTree	0.66055	0.607034	0.666667	0.591912	0.43662	0.52443	0.52766	0.556131	0.634526	0.602273
6	000810	Gradient Boosting	0.654434	0.629969	0.612403	0.599388	0.556338	0.638436	0.583026	0.618297	0.643034	0.630457
7	000810	AdaBoost	0.66208	0.623853	0.623529	0.595016	0.559859	0.62215	0.589981	0.60828	0.6502	0.623755
8	000810	Naive Bayes	0.527523	0.542813	0.468193	0.509901	0.647887	0.67101	0.543575	0.579466	0.541511	0.550202
9	000810	LDA	0.625382	0.617737	0.553425	0.573265	0.711268	0.726384	0.622496	0.640805	0.635364	0.623999
10	000810	QDA	0.5	0.512232	0.445293	0.485714	0.616197	0.664495	0.516987	0.56121	0.513504	0.521008
11	000810	SVC	0.629969	0.642202	0.574468	0.613003	0.570423	0.644951	0.572438	0.628571	0.623049	0.64236
