# Supplementary material for: A Hybrid Method Based on Extreme Learning Machine and Wavelet Transform Denoising for Stock Prediction
Source: Entropy (Basel). 2021 Apr 9;23(4):440. doi: 10.3390/e23040440 (PMC8070264; doi:10.3390/e23040440)
Supplement: Supplementary file 1 [file entropy-23-00440-s001.zip › 400_results_statistics_different_models/000811_metrics_different_models.xlsx]

## Sheet: Sheet1
	Code	model	Valid_Acc	Test_Acc	Valid_P	Test_P	Valid_R	Test_R	Valid_F1	Test_F1	Valid_AUC	Test_AUC
0	000811	ELM	0.671897	0.650997	0.72885	0.662531	0.761905	0.710106	0.745011	0.685494	0.640568	0.646464
1	000811	D_ELM	0.68331	0.672365	0.756906	0.649057	0.671569	0.556634	0.711688	0.599303	0.685614	0.659997
2	000811	KNN	0.620542	0.598291	0.709832	0.634286	0.671202	0.590426	0.689977	0.61157	0.602909	0.598894
3	000811	LR	0.661912	0.665242	0.695402	0.641851	0.823129	0.848404	0.753894	0.730813	0.605795	0.651196
4	000811	RandomForest	0.64194	0.649573	0.723005	0.678571	0.698413	0.656915	0.710496	0.667568	0.622283	0.64901
5	000811	DecisionTree	0.670471	0.649573	0.741935	0.67663	0.730159	0.662234	0.736	0.669355	0.649695	0.648602
6	000811	Gradient Boosting	0.681883	0.652422	0.743304	0.683333	0.755102	0.654255	0.749156	0.668478	0.656397	0.652281
7	000811	AdaBoost	0.670471	0.641026	0.729258	0.659794	0.75737	0.680851	0.743048	0.670157	0.640223	0.637972
8	000811	Naive Bayes	0.640514	0.596866	0.738035	0.624665	0.664399	0.619681	0.699284	0.622163	0.6322	0.595116
9	000811	LDA	0.631954	0.678063	0.700219	0.675234	0.725624	0.768617	0.712695	0.718905	0.59935	0.671118
10	000811	QDA	0.516405	0.52849	0.705645	0.596567	0.396825	0.369681	0.507983	0.456486	0.558028	0.540669
11	000811	SVC	0.661912	0.662393	0.718884	0.683377	0.759637	0.68883	0.738699	0.686093	0.627896	0.660366
