# Supplementary material for: A Hybrid Method Based on Extreme Learning Machine and Wavelet Transform Denoising for Stock Prediction
Source: Entropy (Basel). 2021 Apr 9;23(4):440. doi: 10.3390/e23040440 (PMC8070264; doi:10.3390/e23040440)
Supplement: Supplementary file 1 [file entropy-23-00440-s001.zip › 400_results_statistics_different_models/000813_metrics_different_models.xlsx]

## Sheet: Sheet1
	Code	model	Valid_Acc	Test_Acc	Valid_P	Test_P	Valid_R	Test_R	Valid_F1	Test_F1	Valid_AUC	Test_AUC
0	000813	ELM	0.600309	0.665123	0.581864	0.560773	0.712963	0.777778	0.640777	0.651685	0.600309	0.683463
1	000813	D_ELM	0.648148	0.717593	0.620795	0.615873	0.661238	0.757812	0.640379	0.67951	0.648801	0.72457
2	000813	KNN	0.603395	0.609568	0.602446	0.514286	0.608025	0.551724	0.605223	0.532348	0.603395	0.600151
3	000813	LR	0.563272	0.529321	0.539961	0.456863	0.854938	0.89272	0.661888	0.60441	0.563272	0.588479
4	000813	RandomForest	0.631173	0.695988	0.619718	0.602564	0.679012	0.720307	0.648012	0.656195	0.631173	0.699947
5	000813	DecisionTree	0.563272	0.62037	0.548009	0.518519	0.722222	0.804598	0.623169	0.630631	0.563272	0.650361
6	000813	Gradient Boosting	0.603395	0.658951	0.586563	0.555249	0.700617	0.770115	0.638537	0.645265	0.603395	0.677047
7	000813	AdaBoost	0.570988	0.591049	0.553738	0.495192	0.731481	0.789272	0.630319	0.608567	0.570988	0.623318
8	000813	Naive Bayes	0.487654	0.487654	0.492754	0.431599	0.839506	0.858238	0.621005	0.574359	0.487654	0.547982
9	000813	LDA	0.574074	0.569444	0.553333	0.47973	0.768519	0.816092	0.643411	0.604255	0.574074	0.609596
10	000813	QDA	0.546296	0.563272	0.548387	0.468391	0.524691	0.624521	0.536278	0.535304	0.546296	0.573242
11	000813	SVC	0.608025	0.691358	0.596154	0.593846	0.669753	0.739464	0.630814	0.658703	0.608025	0.699189
