# Supplementary material for: A Hybrid Method Based on Extreme Learning Machine and Wavelet Transform Denoising for Stock Prediction
Source: Entropy (Basel). 2021 Apr 9;23(4):440. doi: 10.3390/e23040440 (PMC8070264; doi:10.3390/e23040440)
Supplement: Supplementary file 1 [file entropy-23-00440-s001.zip › 400_results_statistics_different_models/000816_metrics_different_models.xlsx]

## Sheet: Sheet1
	Code	model	Valid_Acc	Test_Acc	Valid_P	Test_P	Valid_R	Test_R	Valid_F1	Test_F1	Valid_AUC	Test_AUC
0	000816	ELM	0.618026	0.660944	0.647399	0.701639	0.607046	0.594444	0.626573	0.643609	0.618675	0.663004
1	000816	D_ELM	0.596567	0.738197	0.644128	0.810945	0.498623	0.529221	0.562112	0.640472	0.600502	0.716017
2	000816	KNN	0.593705	0.620887	0.614555	0.651757	0.617886	0.566667	0.616216	0.606241	0.592276	0.622566
3	000816	LR	0.655222	0.723891	0.65534	0.716883	0.731707	0.766667	0.691421	0.74094	0.650702	0.722566
4	000816	RandomForest	0.612303	0.660944	0.630319	0.678261	0.642276	0.65	0.636242	0.66383	0.610532	0.661283
5	000816	DecisionTree	0.636624	0.692418	0.650919	0.695418	0.672087	0.716667	0.661333	0.705882	0.634528	0.691667
6	000816	Gradient Boosting	0.625179	0.692418	0.637532	0.707736	0.672087	0.686111	0.654354	0.696756	0.622407	0.692613
7	000816	AdaBoost	0.613734	0.668097	0.629243	0.679775	0.653117	0.672222	0.640957	0.675978	0.611407	0.66797
8	000816	Naive Bayes	0.516452	0.546495	0.561265	0.603865	0.384824	0.347222	0.456592	0.440917	0.52423	0.552667
9	000816	LDA	0.648069	0.711016	0.66313	0.718232	0.677507	0.722222	0.670241	0.720222	0.646329	0.710669
10	000816	QDA	0.506438	0.479256	0.546875	0.490196	0.379404	0.277778	0.448	0.35461	0.513944	0.485497
11	000816	SVC	0.632332	0.682403	0.645833	0.700581	0.672087	0.669444	0.658699	0.684659	0.629983	0.682805
