# Supplementary material for: A Hybrid Method Based on Extreme Learning Machine and Wavelet Transform Denoising for Stock Prediction
Source: Entropy (Basel). 2021 Apr 9;23(4):440. doi: 10.3390/e23040440 (PMC8070264; doi:10.3390/e23040440)
Supplement: Supplementary file 1 [file entropy-23-00440-s001.zip › 400_results_statistics_different_models/000822_metrics_different_models.xlsx]

## Sheet: Sheet1
	Code	model	Valid_Acc	Test_Acc	Valid_P	Test_P	Valid_R	Test_R	Valid_F1	Test_F1	Valid_AUC	Test_AUC
0	000822	ELM	0.633941	0.652661	0.701525	0.602241	0.721973	0.669782	0.711602	0.634218	0.604432	0.654229
1	000822	D_ELM	0.661992	0.703081	0.704289	0.642623	0.739336	0.655518	0.721387	0.649007	0.644582	0.696434
2	000822	KNN	0.586255	0.641457	0.678487	0.595308	0.643498	0.632399	0.660529	0.613293	0.567067	0.640627
3	000822	LR	0.650771	0.591036	0.695825	0.530271	0.784753	0.791277	0.737619	0.635	0.60586	0.609379
4	000822	RandomForest	0.611501	0.680672	0.701671	0.643963	0.659193	0.647975	0.679769	0.645963	0.595514	0.677677
5	000822	DecisionTree	0.622721	0.642857	0.691974	0.585052	0.715247	0.707165	0.703418	0.640339	0.591706	0.648748
6	000822	Gradient Boosting	0.600281	0.686275	0.685912	0.641399	0.665919	0.685358	0.675768	0.662651	0.578278	0.686191
7	000822	AdaBoost	0.625526	0.654062	0.697572	0.596859	0.70852	0.71028	0.703003	0.648649	0.597706	0.659211
8	000822	Naive Bayes	0.497896	0.586835	0.618919	0.552	0.513453	0.429907	0.561275	0.483363	0.492682	0.57246
9	000822	LDA	0.664797	0.663866	0.722581	0.595745	0.753363	0.785047	0.737651	0.677419	0.635109	0.674966
10	000822	QDA	0.493689	0.572829	0.648084	0.552632	0.41704	0.261682	0.507503	0.35518	0.519382	0.544327
11	000822	SVC	0.617111	0.677871	0.684435	0.627451	0.719731	0.697819	0.701639	0.660767	0.582712	0.679698
