# Supplementary material for: A Hybrid Method Based on Extreme Learning Machine and Wavelet Transform Denoising for Stock Prediction
Source: Entropy (Basel). 2021 Apr 9;23(4):440. doi: 10.3390/e23040440 (PMC8070264; doi:10.3390/e23040440)
Supplement: Supplementary file 1 [file entropy-23-00440-s001.zip › 400_results_statistics_different_models/000823_metrics_different_models.xlsx]

## Sheet: Sheet1
	Code	model	Valid_Acc	Test_Acc	Valid_P	Test_P	Valid_R	Test_R	Valid_F1	Test_F1	Valid_AUC	Test_AUC
0	000823	ELM	0.660615	0.666201	0.711009	0.684932	0.725995	0.668449	0.718424	0.67659	0.645005	0.666096
1	000823	D_ELM	0.648045	0.678771	0.735437	0.747801	0.679372	0.639098	0.706294	0.689189	0.637834	0.683902
2	000823	KNN	0.611732	0.600559	0.682152	0.620879	0.653396	0.604278	0.667464	0.612466	0.601784	0.600385
3	000823	LR	0.645251	0.642458	0.679089	0.634703	0.76815	0.743316	0.720879	0.684729	0.615909	0.63774
4	000823	RandomForest	0.643855	0.639665	0.691964	0.653439	0.725995	0.660428	0.708571	0.656915	0.624243	0.638693
5	000823	DecisionTree	0.641061	0.632682	0.716837	0.673981	0.65808	0.574866	0.686203	0.620491	0.636998	0.635386
6	000823	Gradient Boosting	0.656425	0.656425	0.697168	0.661616	0.749415	0.700535	0.722348	0.680519	0.634223	0.654361
7	000823	AdaBoost	0.652235	0.639665	0.694323	0.647959	0.744731	0.679144	0.718644	0.663185	0.630151	0.637818
8	000823	Naive Bayes	0.558659	0.590782	0.668693	0.641115	0.515222	0.491979	0.582011	0.556732	0.56903	0.595405
9	000823	LDA	0.643855	0.659218	0.685345	0.660099	0.744731	0.716578	0.713805	0.687179	0.61977	0.656534
10	000823	QDA	0.567039	0.585196	0.672566	0.619938	0.533958	0.532086	0.5953	0.572662	0.574937	0.58768
11	000823	SVC	0.659218	0.653631	0.695096	0.651442	0.763466	0.724599	0.727679	0.686076	0.634328	0.650311
