# Supplementary material for: A Hybrid Method Based on Extreme Learning Machine and Wavelet Transform Denoising for Stock Prediction
Source: Entropy (Basel). 2021 Apr 9;23(4):440. doi: 10.3390/e23040440 (PMC8070264; doi:10.3390/e23040440)
Supplement: Supplementary file 1 [file entropy-23-00440-s001.zip › 400_results_statistics_different_models/000825_metrics_different_models.xlsx]

## Sheet: Sheet1
	Code	model	Valid_Acc	Test_Acc	Valid_P	Test_P	Valid_R	Test_R	Valid_F1	Test_F1	Valid_AUC	Test_AUC
0	000825	ELM	0.6901	0.647564	0.686649	0.695238	0.713881	0.593496	0.7	0.640351	0.689789	0.650851
1	000825	D_ELM	0.684362	0.669054	0.743671	0.768844	0.628342	0.452663	0.681159	0.569832	0.688784	0.662442
2	000825	KNN	0.611191	0.597421	0.617143	0.634146	0.611898	0.563686	0.614509	0.596844	0.611182	0.599472
3	000825	LR	0.635581	0.614613	0.637119	0.658228	0.651558	0.563686	0.644258	0.607299	0.635372	0.617709
4	000825	RandomForest	0.622669	0.624642	0.626404	0.657817	0.631728	0.604336	0.629055	0.629944	0.62255	0.625876
5	000825	DecisionTree	0.631277	0.62894	0.646341	0.682119	0.600567	0.558266	0.622614	0.614009	0.631679	0.633236
6	000825	Gradient Boosting	0.658537	0.63467	0.655827	0.666667	0.685552	0.617886	0.67036	0.64135	0.658183	0.635691
7	000825	AdaBoost	0.654232	0.631805	0.662791	0.670732	0.645892	0.596206	0.654232	0.631277	0.654342	0.633969
8	000825	Naive Bayes	0.593974	0.560172	0.604167	0.620155	0.575071	0.433604	0.58926	0.510367	0.594221	0.567866
9	000825	LDA	0.64132	0.623209	0.641096	0.666667	0.66289	0.574526	0.651811	0.617176	0.641038	0.626169
10	000825	QDA	0.591105	0.601719	0.564394	0.593047	0.844193	0.785908	0.676504	0.675991	0.587794	0.590522
11	000825	SVC	0.667145	0.638968	0.657963	0.667622	0.713881	0.631436	0.684783	0.649025	0.666534	0.639426
