# Supplementary material for: A Hybrid Method Based on Extreme Learning Machine and Wavelet Transform Denoising for Stock Prediction
Source: Entropy (Basel). 2021 Apr 9;23(4):440. doi: 10.3390/e23040440 (PMC8070264; doi:10.3390/e23040440)
Supplement: Supplementary file 1 [file entropy-23-00440-s001.zip › 400_results_statistics_different_models/000835_metrics_different_models.xlsx]

## Sheet: Sheet1
	Code	model	Valid_Acc	Test_Acc	Valid_P	Test_P	Valid_R	Test_R	Valid_F1	Test_F1	Valid_AUC	Test_AUC
0	000835	ELM	0.61919	0.623688	0.592025	0.553846	0.61465	0.629371	0.603125	0.589198	0.61894	0.624397
1	000835	D_ELM	0.643178	0.721139	0.58	0.550926	0.521583	0.572115	0.549242	0.561321	0.62583	0.680393
2	000835	KNN	0.596702	0.617691	0.578947	0.553633	0.525478	0.559441	0.550918	0.556522	0.592767	0.610429
3	000835	LR	0.596702	0.649175	0.563025	0.579755	0.640127	0.660839	0.599106	0.617647	0.599101	0.65063
4	000835	RandomForest	0.608696	0.625187	0.595668	0.558824	0.525478	0.597902	0.558376	0.577703	0.604099	0.621786
5	000835	DecisionTree	0.595202	0.641679	0.561798	0.57508	0.636943	0.629371	0.597015	0.601002	0.597508	0.640145
6	000835	Gradient Boosting	0.637181	0.652174	0.610429	0.584375	0.633758	0.653846	0.621875	0.617162	0.636992	0.652382
7	000835	AdaBoost	0.617691	0.647676	0.579515	0.572238	0.684713	0.706294	0.627737	0.632238	0.621394	0.654984
8	000835	Naive Bayes	0.469265	0.566717	0.452607	0.495775	0.60828	0.615385	0.519022	0.549142	0.476945	0.572784
9	000835	LDA	0.607196	0.644678	0.576471	0.579805	0.624204	0.622378	0.599388	0.600337	0.608136	0.641897
10	000835	QDA	0.475262	0.527736	0.457547	0.467269	0.617834	0.723776	0.525745	0.567901	0.483138	0.552177
11	000835	SVC	0.646177	0.629685	0.621118	0.558912	0.636943	0.646853	0.628931	0.599676	0.645667	0.631826
