# Supplementary material for: A Hybrid Method Based on Extreme Learning Machine and Wavelet Transform Denoising for Stock Prediction
Source: Entropy (Basel). 2021 Apr 9;23(4):440. doi: 10.3390/e23040440 (PMC8070264; doi:10.3390/e23040440)
Supplement: Supplementary file 1 [file entropy-23-00440-s001.zip › 400_results_statistics_different_models/000836_metrics_different_models.xlsx]

## Sheet: Sheet1
	Code	model	Valid_Acc	Test_Acc	Valid_P	Test_P	Valid_R	Test_R	Valid_F1	Test_F1	Valid_AUC	Test_AUC
0	000836	ELM	0.646707	0.64521	0.766484	0.608563	0.648837	0.646104	0.702771	0.626772	0.645847	0.645274
1	000836	D_ELM	0.591317	0.69012	0.798658	0.588983	0.527716	0.558233	0.635514	0.573196	0.625609	0.663365
2	000836	KNN	0.594311	0.63024	0.733138	0.604811	0.581395	0.571429	0.648508	0.587646	0.599521	0.625992
3	000836	LR	0.703593	0.622754	0.774882	0.58	0.760465	0.659091	0.767606	0.617021	0.680653	0.625379
4	000836	RandomForest	0.631737	0.628743	0.745989	0.596154	0.648837	0.603896	0.69403	0.6	0.624839	0.626948
5	000836	DecisionTree	0.643713	0.615269	0.747423	0.577039	0.674419	0.62013	0.709046	0.597809	0.631327	0.61562
6	000836	Gradient Boosting	0.636228	0.633234	0.75067	0.598746	0.651163	0.62013	0.697385	0.60925	0.630203	0.632287
7	000836	AdaBoost	0.622754	0.646707	0.740541	0.613924	0.637209	0.62987	0.685	0.621795	0.616924	0.645491
8	000836	Naive Bayes	0.61976	0.564371	0.752874	0.52921	0.609302	0.5	0.673522	0.51419	0.623979	0.559722
9	000836	LDA	0.702096	0.655689	0.8	0.611429	0.716279	0.694805	0.755828	0.650456	0.696375	0.658514
10	000836	QDA	0.607784	0.504491	0.668675	0.476954	0.774419	0.772727	0.717672	0.589839	0.540571	0.523864
11	000836	SVC	0.646707	0.637725	0.751295	0.597059	0.674419	0.659091	0.710784	0.626543	0.635529	0.639268
