# Supplementary material for: A Hybrid Method Based on Extreme Learning Machine and Wavelet Transform Denoising for Stock Prediction
Source: Entropy (Basel). 2021 Apr 9;23(4):440. doi: 10.3390/e23040440 (PMC8070264; doi:10.3390/e23040440)
Supplement: Supplementary file 1 [file entropy-23-00440-s001.zip › 400_results_statistics_different_models/000837_metrics_different_models.xlsx]

## Sheet: Sheet1
	Code	model	Valid_Acc	Test_Acc	Valid_P	Test_P	Valid_R	Test_R	Valid_F1	Test_F1	Valid_AUC	Test_AUC
0	000837	ELM	0.651989	0.673759	0.601852	0.746914	0.62701	0.620513	0.614173	0.677871	0.649383	0.680098
1	000837	D_ELM	0.671875	0.733333	0.678967	0.71875	0.560976	0.562937	0.614357	0.631373	0.664796	0.70629
2	000837	KNN	0.669034	0.602837	0.618182	0.661765	0.655949	0.576923	0.636505	0.616438	0.667669	0.605922
3	000837	LR	0.65483	0.64539	0.604938	0.7	0.630225	0.628205	0.617323	0.662162	0.652263	0.647436
4	000837	RandomForest	0.659091	0.64539	0.607903	0.708333	0.643087	0.610256	0.625	0.655647	0.657421	0.649573
5	000837	DecisionTree	0.65625	0.656738	0.599424	0.692708	0.66881	0.682051	0.632219	0.687339	0.65756	0.653724
6	000837	Gradient Boosting	0.677557	0.662411	0.632911	0.715909	0.643087	0.646154	0.637959	0.679245	0.673961	0.664347
7	000837	AdaBoost	0.65483	0.66383	0.598837	0.704	0.662379	0.676923	0.629008	0.690196	0.655617	0.662271
8	000837	Naive Bayes	0.643466	0.519149	0.611111	0.613333	0.530547	0.353846	0.567986	0.44878	0.631686	0.538828
9	000837	LDA	0.659091	0.669504	0.602305	0.726225	0.672026	0.646154	0.635258	0.683853	0.66044	0.672283
10	000837	QDA	0.484375	0.557447	0.446721	0.578947	0.700965	0.733333	0.545682	0.647059	0.506971	0.536508
11	000837	SVC	0.698864	0.662411	0.650456	0.72619	0.688103	0.625641	0.66875	0.672176	0.697741	0.666789
