# Supplementary material for: A Hybrid Method Based on Extreme Learning Machine and Wavelet Transform Denoising for Stock Prediction
Source: Entropy (Basel). 2021 Apr 9;23(4):440. doi: 10.3390/e23040440 (PMC8070264; doi:10.3390/e23040440)
Supplement: Supplementary file 1 [file entropy-23-00440-s001.zip › 400_results_statistics_different_models/000848_metrics_different_models.xlsx]

## Sheet: Sheet1
	Code	model	Valid_Acc	Test_Acc	Valid_P	Test_P	Valid_R	Test_R	Valid_F1	Test_F1	Valid_AUC	Test_AUC
0	000848	ELM	0.616901	0.616034	0.65	0.684713	0.590909	0.552699	0.619048	0.611664	0.618371	0.622623
1	000848	D_ELM	0.629577	0.634318	0.650456	0.709677	0.59116	0.483516	0.619392	0.575163	0.63035	0.638012
2	000848	KNN	0.605634	0.592124	0.635057	0.666667	0.590909	0.508997	0.612188	0.577259	0.606466	0.600772
3	000848	LR	0.615493	0.601969	0.68231	0.697761	0.505348	0.48072	0.580645	0.569254	0.621721	0.614583
4	000848	RandomForest	0.609859	0.613221	0.645646	0.691275	0.574866	0.529563	0.608204	0.599709	0.611838	0.621924
5	000848	DecisionTree	0.607042	0.600563	0.672727	0.725322	0.494652	0.434447	0.570108	0.543408	0.613398	0.617845
6	000848	Gradient Boosting	0.622535	0.630098	0.662577	0.708609	0.57754	0.550129	0.617143	0.619392	0.62508	0.638418
7	000848	AdaBoost	0.605634	0.586498	0.657718	0.687747	0.524064	0.447301	0.583333	0.542056	0.610246	0.60098
8	000848	Naive Bayes	0.566197	0.56962	0.627907	0.665339	0.433155	0.429306	0.512658	0.521875	0.57372	0.584218
9	000848	LDA	0.632394	0.623066	0.698246	0.707904	0.532086	0.529563	0.603945	0.605882	0.638067	0.632794
10	000848	QDA	0.546479	0.552743	0.582278	0.626335	0.491979	0.452442	0.533333	0.525373	0.549561	0.563178
11	000848	SVC	0.615493	0.627286	0.66343	0.7	0.548128	0.557841	0.600293	0.620887	0.619302	0.63451
