# Supplementary material for: A Hybrid Method Based on Extreme Learning Machine and Wavelet Transform Denoising for Stock Prediction
Source: Entropy (Basel). 2021 Apr 9;23(4):440. doi: 10.3390/e23040440 (PMC8070264; doi:10.3390/e23040440)
Supplement: Supplementary file 1 [file entropy-23-00440-s001.zip › 400_results_statistics_different_models/000850_metrics_different_models.xlsx]

## Sheet: Sheet1
	Code	model	Valid_Acc	Test_Acc	Valid_P	Test_P	Valid_R	Test_R	Valid_F1	Test_F1	Valid_AUC	Test_AUC
0	000850	ELM	0.674855	0.659452	0.655405	0.641447	0.611987	0.60559	0.632953	0.623003	0.669994	0.655895
1	000850	D_ELM	0.725434	0.735931	0.739496	0.652361	0.578947	0.598425	0.649446	0.62423	0.709577	0.706957
2	000850	KNN	0.65896	0.636364	0.632787	0.611465	0.608833	0.596273	0.620579	0.603774	0.655083	0.633716
3	000850	LR	0.666185	0.656566	0.620787	0.62963	0.697161	0.63354	0.656761	0.631579	0.66858	0.655045
4	000850	RandomForest	0.697977	0.665224	0.660714	0.644231	0.700315	0.624224	0.679939	0.634069	0.698158	0.662516
5	000850	DecisionTree	0.705202	0.652237	0.681672	0.639175	0.66877	0.57764	0.675159	0.606852	0.702385	0.64731
6	000850	Gradient Boosting	0.693642	0.649351	0.662539	0.626198	0.675079	0.608696	0.66875	0.617323	0.692206	0.646666
7	000850	AdaBoost	0.699422	0.643579	0.663664	0.619808	0.697161	0.602484	0.68	0.611024	0.699247	0.640865
8	000850	Naive Bayes	0.59104	0.564214	0.604938	0.556818	0.309148	0.304348	0.409186	0.393574	0.569241	0.547053
9	000850	LDA	0.669075	0.660895	0.633333	0.62908	0.659306	0.658385	0.646059	0.643399	0.66832	0.660729
10	000850	QDA	0.567919	0.531025	0.567164	0.491018	0.239748	0.254658	0.337029	0.335378	0.54254	0.512774
11	000850	SVC	0.697977	0.670996	0.681208	0.664336	0.640379	0.590062	0.660163	0.625	0.693523	0.665651
