# Supplementary material for: A Hybrid Method Based on Extreme Learning Machine and Wavelet Transform Denoising for Stock Prediction
Source: Entropy (Basel). 2021 Apr 9;23(4):440. doi: 10.3390/e23040440 (PMC8070264; doi:10.3390/e23040440)
Supplement: Supplementary file 1 [file entropy-23-00440-s001.zip › 400_results_statistics_different_models/000851_metrics_different_models.xlsx]

## Sheet: Sheet1
	Code	model	Valid_Acc	Test_Acc	Valid_P	Test_P	Valid_R	Test_R	Valid_F1	Test_F1	Valid_AUC	Test_AUC
0	000851	ELM	0.673282	0.641768	0.7046	0.633333	0.759791	0.728614	0.731156	0.677641	0.655631	0.638755
1	000851	D_ELM	0.664122	0.675305	0.654135	0.642659	0.760933	0.734177	0.703504	0.685377	0.659313	0.677383
2	000851	KNN	0.598473	0.592988	0.668539	0.600559	0.62141	0.634218	0.644114	0.61693	0.593793	0.591557
3	000851	LR	0.665649	0.605183	0.670124	0.585837	0.843342	0.80531	0.746821	0.678261	0.629392	0.598238
4	000851	RandomForest	0.632061	0.641768	0.69086	0.649425	0.671018	0.666667	0.680795	0.657933	0.624112	0.640904
5	000851	DecisionTree	0.650382	0.641768	0.699482	0.641304	0.704961	0.696165	0.702211	0.66761	0.639245	0.639881
6	000851	Gradient Boosting	0.647328	0.652439	0.689055	0.648794	0.723238	0.713864	0.705732	0.679775	0.631839	0.650308
7	000851	AdaBoost	0.653435	0.647866	0.686603	0.65	0.749347	0.690265	0.716604	0.669528	0.633865	0.646395
8	000851	Naive Bayes	0.627481	0.589939	0.678663	0.595109	0.689295	0.646018	0.683938	0.619519	0.614868	0.587993
9	000851	LDA	0.651908	0.63872	0.675737	0.62201	0.778068	0.766962	0.723301	0.686922	0.626166	0.634269
10	000851	QDA	0.462595	0.541159	0.583784	0.601064	0.281984	0.333333	0.380282	0.428843	0.499448	0.54837
11	000851	SVC	0.653435	0.629573	0.701031	0.633333	0.710183	0.672566	0.705577	0.652361	0.641856	0.628081
