# Supplementary material for: A Hybrid Method Based on Extreme Learning Machine and Wavelet Transform Denoising for Stock Prediction
Source: Entropy (Basel). 2021 Apr 9;23(4):440. doi: 10.3390/e23040440 (PMC8070264; doi:10.3390/e23040440)
Supplement: Supplementary file 1 [file entropy-23-00440-s001.zip › 400_results_statistics_different_models/000859_metrics_different_models.xlsx]

## Sheet: Sheet1
	Code	model	Valid_Acc	Test_Acc	Valid_P	Test_P	Valid_R	Test_R	Valid_F1	Test_F1	Valid_AUC	Test_AUC
0	000859	ELM	0.69339	0.64135	0.705394	0.618182	0.817308	0.687861	0.757238	0.651163	0.667976	0.642561
1	000859	D_ELM	0.700422	0.691983	0.743405	0.651613	0.745192	0.645367	0.744298	0.648475	0.69124	0.687005
2	000859	KNN	0.68917	0.656821	0.724138	0.644068	0.757212	0.65896	0.740306	0.651429	0.675216	0.656877
3	000859	LR	0.680731	0.610408	0.684932	0.572939	0.841346	0.783237	0.755124	0.661783	0.647792	0.614906
4	000859	RandomForest	0.687764	0.654008	0.735437	0.63587	0.728365	0.676301	0.731884	0.655462	0.679437	0.654589
5	000859	DecisionTree	0.683544	0.652602	0.751979	0.656151	0.685096	0.601156	0.716981	0.627451	0.683226	0.651263
6	000859	Gradient Boosting	0.703235	0.691983	0.737819	0.664935	0.764423	0.739884	0.750885	0.70041	0.690686	0.69323
7	000859	AdaBoost	0.676512	0.690577	0.71831	0.676966	0.735577	0.696532	0.726841	0.68661	0.664399	0.690732
8	000859	Naive Bayes	0.663854	0.587904	0.698876	0.569191	0.747596	0.630058	0.722416	0.59808	0.646679	0.589002
9	000859	LDA	0.680731	0.654008	0.703226	0.620192	0.786058	0.745665	0.742338	0.677165	0.659131	0.656394
10	000859	QDA	0.618847	0.493671	0.640777	0.485417	0.793269	0.67341	0.708915	0.564165	0.583075	0.498349
11	000859	SVC	0.724332	0.684951	0.743363	0.659686	0.807692	0.728324	0.774194	0.692308	0.707236	0.68608
