# Supplementary material for: A Hybrid Method Based on Extreme Learning Machine and Wavelet Transform Denoising for Stock Prediction
Source: Entropy (Basel). 2021 Apr 9;23(4):440. doi: 10.3390/e23040440 (PMC8070264; doi:10.3390/e23040440)
Supplement: Supplementary file 1 [file entropy-23-00440-s001.zip › 400_results_statistics_different_models/000862_metrics_different_models.xlsx]

## Sheet: Sheet1
	Code	model	Valid_Acc	Test_Acc	Valid_P	Test_P	Valid_R	Test_R	Valid_F1	Test_F1	Valid_AUC	Test_AUC
0	000862	ELM	0.639695	0.644275	0.74269	0.644444	0.631841	0.559486	0.682796	0.598967	0.642007	0.640208
1	000862	D_ELM	0.668702	0.69771	0.875445	0.73057	0.574766	0.491289	0.693935	0.5875	0.710291	0.674992
2	000862	KNN	0.661069	0.638168	0.719512	0.630282	0.733831	0.575563	0.726601	0.601681	0.639643	0.635165
3	000862	LR	0.668702	0.641221	0.766571	0.643939	0.661692	0.546624	0.71028	0.591304	0.670767	0.636684
4	000862	RandomForest	0.673282	0.683969	0.751337	0.683099	0.699005	0.623794	0.724227	0.652101	0.665708	0.681083
5	000862	DecisionTree	0.677863	0.619847	0.786787	0.627049	0.651741	0.491961	0.712925	0.551351	0.685554	0.613713
6	000862	Gradient Boosting	0.69771	0.638168	0.764249	0.630282	0.733831	0.575563	0.748731	0.601681	0.687074	0.635165
7	000862	AdaBoost	0.674809	0.621374	0.760331	0.614545	0.686567	0.543408	0.721569	0.576792	0.671347	0.617634
8	000862	Naive Bayes	0.403053	0.512977	0.545455	0.474359	0.164179	0.237942	0.25239	0.316916	0.473394	0.499785
9	000862	LDA	0.650382	0.662595	0.753666	0.660714	0.639303	0.594855	0.69179	0.626058	0.653644	0.659346
10	000862	QDA	0.465649	0.535878	0.646067	0.518717	0.28607	0.311897	0.396552	0.389558	0.518529	0.525135
11	000862	SVC	0.700763	0.656489	0.761421	0.651408	0.746269	0.594855	0.753769	0.621849	0.687364	0.653532
