# Supplementary material for: A Hybrid Method Based on Extreme Learning Machine and Wavelet Transform Denoising for Stock Prediction
Source: Entropy (Basel). 2021 Apr 9;23(4):440. doi: 10.3390/e23040440 (PMC8070264; doi:10.3390/e23040440)
Supplement: Supplementary file 1 [file entropy-23-00440-s001.zip › 400_results_statistics_different_models/000868_metrics_different_models.xlsx]

## Sheet: Sheet1
	Code	model	Valid_Acc	Test_Acc	Valid_P	Test_P	Valid_R	Test_R	Valid_F1	Test_F1	Valid_AUC	Test_AUC
0	000868	ELM	0.642241	0.645115	0.677749	0.640669	0.68299	0.66092	0.680359	0.650636	0.636949	0.645115
1	000868	D_ELM	0.663793	0.659483	0.686007	0.667925	0.586006	0.542945	0.632075	0.598985	0.662691	0.652553
2	000868	KNN	0.616379	0.617816	0.675362	0.612637	0.600515	0.640805	0.635744	0.626404	0.61844	0.617816
3	000868	LR	0.662356	0.662356	0.701847	0.673846	0.685567	0.62931	0.693611	0.650817	0.659342	0.662356
4	000868	RandomForest	0.640805	0.627874	0.686486	0.623955	0.654639	0.643678	0.670185	0.633663	0.639008	0.627874
5	000868	DecisionTree	0.647989	0.652299	0.703704	0.66358	0.636598	0.617816	0.668471	0.639881	0.649468	0.652299
6	000868	Gradient Boosting	0.656609	0.666667	0.693506	0.661111	0.688144	0.683908	0.690815	0.672316	0.652514	0.666667
7	000868	AdaBoost	0.659483	0.650862	0.700265	0.656716	0.680412	0.632184	0.690196	0.644217	0.656765	0.650862
8	000868	Naive Bayes	0.640805	0.568966	0.650655	0.557416	0.768041	0.66954	0.704492	0.608355	0.62428	0.568966
9	000868	LDA	0.640805	0.653736	0.690608	0.657817	0.64433	0.640805	0.666667	0.649199	0.640347	0.653736
10	000868	QDA	0.54023	0.541667	0.60559	0.543027	0.502577	0.525862	0.549296	0.534307	0.54512	0.541667
11	000868	SVC	0.646552	0.653736	0.68883	0.645777	0.667526	0.681034	0.67801	0.662937	0.643828	0.653736
