# Supplementary material for: A Hybrid Method Based on Extreme Learning Machine and Wavelet Transform Denoising for Stock Prediction
Source: Entropy (Basel). 2021 Apr 9;23(4):440. doi: 10.3390/e23040440 (PMC8070264; doi:10.3390/e23040440)
Supplement: Supplementary file 1 [file entropy-23-00440-s001.zip › 400_results_statistics_different_models/000877_metrics_different_models.xlsx]

## Sheet: Sheet1
	Code	model	Valid_Acc	Test_Acc	Valid_P	Test_P	Valid_R	Test_R	Valid_F1	Test_F1	Valid_AUC	Test_AUC
0	000877	ELM	0.644476	0.666195	0.693717	0.688761	0.66416	0.651226	0.678617	0.669468	0.641526	0.66679
1	000877	D_ELM	0.668555	0.710042	0.711286	0.69209	0.686076	0.718475	0.698454	0.705036	0.666189	0.71033
2	000877	KNN	0.604816	0.639321	0.652284	0.653005	0.64411	0.651226	0.648172	0.652115	0.598928	0.638848
3	000877	LR	0.643059	0.677511	0.674584	0.675063	0.711779	0.730245	0.692683	0.701571	0.632763	0.675417
4	000877	RandomForest	0.63881	0.674682	0.681818	0.687671	0.676692	0.683924	0.679245	0.685792	0.633134	0.674315
5	000877	DecisionTree	0.621813	0.683168	0.674603	0.689655	0.639098	0.708447	0.656371	0.698925	0.619223	0.682165
6	000877	Gradient Boosting	0.644476	0.698727	0.686869	0.703704	0.681704	0.724796	0.684277	0.714094	0.638898	0.697692
7	000877	AdaBoost	0.633144	0.701556	0.685185	0.704188	0.649123	0.73297	0.666667	0.718291	0.63075	0.700309
8	000877	Naive Bayes	0.502833	0.596888	0.588889	0.662698	0.398496	0.455041	0.475336	0.53958	0.518466	0.60252
9	000877	LDA	0.652975	0.670438	0.698454	0.682065	0.679198	0.683924	0.688691	0.682993	0.649045	0.669903
10	000877	QDA	0.542493	0.571429	0.641791	0.620301	0.431078	0.449591	0.515742	0.521327	0.559187	0.576266
11	000877	SVC	0.641643	0.683168	0.672986	0.685714	0.711779	0.719346	0.691839	0.702128	0.631134	0.681732
