# Supplementary material for: A Hybrid Method Based on Extreme Learning Machine and Wavelet Transform Denoising for Stock Prediction
Source: Entropy (Basel). 2021 Apr 9;23(4):440. doi: 10.3390/e23040440 (PMC8070264; doi:10.3390/e23040440)
Supplement: Supplementary file 1 [file entropy-23-00440-s001.zip › 400_results_statistics_different_models/000878_metrics_different_models.xlsx]

## Sheet: Sheet1
	Code	model	Valid_Acc	Test_Acc	Valid_P	Test_P	Valid_R	Test_R	Valid_F1	Test_F1	Valid_AUC	Test_AUC
0	000878	ELM	0.627168	0.650794	0.684411	0.713725	0.507042	0.518519	0.582524	0.60066	0.630376	0.652534
1	000878	D_ELM	0.684971	0.707071	0.766667	0.821429	0.531792	0.392491	0.627986	0.531178	0.684971	0.664996
2	000878	KNN	0.647399	0.585859	0.694737	0.611888	0.557746	0.498575	0.61875	0.549451	0.649793	0.587007
3	000878	LR	0.593931	0.574315	0.710227	0.681818	0.352113	0.299145	0.47081	0.415842	0.600389	0.577935
4	000878	RandomForest	0.635838	0.633478	0.668852	0.656958	0.574648	0.578348	0.618182	0.615152	0.637472	0.634203
5	000878	DecisionTree	0.631503	0.613276	0.664474	0.644599	0.569014	0.527066	0.61305	0.579937	0.633172	0.61441
6	000878	Gradient Boosting	0.647399	0.646465	0.681967	0.674342	0.585915	0.584046	0.630303	0.625954	0.649041	0.647286
7	000878	AdaBoost	0.632948	0.623377	0.66343	0.65	0.577465	0.555556	0.61747	0.599078	0.63443	0.624269
8	000878	Naive Bayes	0.549133	0.528139	0.594714	0.569767	0.380282	0.279202	0.463918	0.374761	0.553642	0.531414
9	000878	LDA	0.628613	0.611833	0.71875	0.70098	0.453521	0.407407	0.556131	0.515315	0.633289	0.614522
10	000878	QDA	0.517341	0.518038	0.567742	0.587629	0.247887	0.162393	0.345098	0.254464	0.524537	0.522717
11	000878	SVC	0.65896	0.637807	0.711744	0.673611	0.56338	0.552707	0.628931	0.607199	0.661512	0.638926
