# Supplementary material for: A Hybrid Method Based on Extreme Learning Machine and Wavelet Transform Denoising for Stock Prediction
Source: Entropy (Basel). 2021 Apr 9;23(4):440. doi: 10.3390/e23040440 (PMC8070264; doi:10.3390/e23040440)
Supplement: Supplementary file 1 [file entropy-23-00440-s001.zip › 400_results_statistics_different_models/000880_metrics_different_models.xlsx]

## Sheet: Sheet1
	Code	model	Valid_Acc	Test_Acc	Valid_P	Test_P	Valid_R	Test_R	Valid_F1	Test_F1	Valid_AUC	Test_AUC
0	000880	ELM	0.615272	0.646628	0.691843	0.700306	0.588689	0.615591	0.636111	0.655222	0.619687	0.649731
1	000880	D_ELM	0.666667	0.703812	0.712903	0.731801	0.615599	0.591331	0.660688	0.65411	0.669601	0.698173
2	000880	KNN	0.631424	0.592375	0.705357	0.659864	0.609254	0.521505	0.653793	0.582583	0.635107	0.599462
3	000880	LR	0.609398	0.662757	0.691589	0.705202	0.570694	0.655914	0.625352	0.679666	0.615826	0.663441
4	000880	RandomForest	0.632893	0.631965	0.698006	0.676385	0.62982	0.623656	0.662162	0.648951	0.633403	0.632796
5	000880	DecisionTree	0.637298	0.655425	0.708824	0.683646	0.619537	0.685484	0.66118	0.684564	0.640248	0.652419
6	000880	Gradient Boosting	0.625551	0.652493	0.700599	0.68	0.601542	0.685484	0.647303	0.682731	0.629538	0.649194
7	000880	AdaBoost	0.634361	0.659824	0.691257	0.675	0.650386	0.725806	0.670199	0.699482	0.6317	0.653226
8	000880	Naive Bayes	0.469897	0.463343	0.594595	0.583333	0.226221	0.0564516	0.327747	0.102941	0.510371	0.504032
9	000880	LDA	0.599119	0.642229	0.689542	0.710526	0.542416	0.580645	0.607194	0.639053	0.608537	0.648387
10	000880	QDA	0.471366	0.464809	0.581006	0.552239	0.267352	0.0994624	0.366197	0.168565	0.505251	0.501344
11	000880	SVC	0.634361	0.66129	0.705882	0.695291	0.616967	0.674731	0.658436	0.684857	0.63725	0.659946
