# Supplementary material for: A Hybrid Method Based on Extreme Learning Machine and Wavelet Transform Denoising for Stock Prediction
Source: Entropy (Basel). 2021 Apr 9;23(4):440. doi: 10.3390/e23040440 (PMC8070264; doi:10.3390/e23040440)
Supplement: Supplementary file 1 [file entropy-23-00440-s001.zip › 400_results_statistics_different_models/000881_metrics_different_models.xlsx]

## Sheet: Sheet1
	Code	model	Valid_Acc	Test_Acc	Valid_P	Test_P	Valid_R	Test_R	Valid_F1	Test_F1	Valid_AUC	Test_AUC
0	000881	ELM	0.607815	0.684515	0.590244	0.654971	0.701449	0.691358	0.64106	0.672673	0.60795	0.684916
1	000881	D_ELM	0.620839	0.736614	0.675362	0.727915	0.608355	0.662379	0.64011	0.693603	0.622359	0.729874
2	000881	KNN	0.612156	0.662808	0.602122	0.628169	0.657971	0.688272	0.628809	0.656848	0.612223	0.664299
3	000881	LR	0.587554	0.654124	0.564655	0.6	0.75942	0.787037	0.647713	0.680908	0.587803	0.661911
4	000881	RandomForest	0.619392	0.693198	0.605128	0.668675	0.684058	0.685185	0.642177	0.676829	0.619486	0.692729
5	000881	DecisionTree	0.638205	0.688857	0.625995	0.670846	0.684058	0.660494	0.65374	0.66563	0.638272	0.687195
6	000881	Gradient Boosting	0.616498	0.69754	0.596154	0.657534	0.718841	0.740741	0.651774	0.696662	0.616646	0.700071
7	000881	AdaBoost	0.620839	0.690304	0.60401	0.655367	0.698551	0.716049	0.647849	0.684366	0.620952	0.691812
8	000881	Naive Bayes	0.54848	0.590449	0.533742	0.544662	0.756522	0.771605	0.625899	0.63857	0.548781	0.601061
9	000881	LDA	0.642547	0.667149	0.613426	0.618687	0.768116	0.756173	0.682111	0.680556	0.642728	0.672364
10	000881	QDA	0.535456	0.545586	0.525	0.510081	0.730435	0.780864	0.610909	0.617073	0.535738	0.559369
11	000881	SVC	0.613603	0.706223	0.596535	0.676385	0.698551	0.716049	0.643525	0.695652	0.613726	0.706799
