# Supplementary material for: A Hybrid Method Based on Extreme Learning Machine and Wavelet Transform Denoising for Stock Prediction
Source: Entropy (Basel). 2021 Apr 9;23(4):440. doi: 10.3390/e23040440 (PMC8070264; doi:10.3390/e23040440)
Supplement: Supplementary file 1 [file entropy-23-00440-s001.zip › 400_results_statistics_different_models/000882_metrics_different_models.xlsx]

## Sheet: Sheet1
	Code	model	Valid_Acc	Test_Acc	Valid_P	Test_P	Valid_R	Test_R	Valid_F1	Test_F1	Valid_AUC	Test_AUC
0	000882	ELM	0.61039	0.647908	0.508728	0.560847	0.736462	0.731034	0.60177	0.634731	0.631452	0.659562
1	000882	D_ELM	0.750361	0.691198	0.565854	0.636986	0.58	0.366142	0.57284	0.465	0.699736	0.622706
2	000882	KNN	0.613276	0.627706	0.51495	0.551613	0.559567	0.589655	0.536332	0.57	0.604303	0.622371
3	000882	LR	0.516595	0.571429	0.442913	0.492784	0.812274	0.824138	0.573248	0.616774	0.565993	0.606858
4	000882	RandomForest	0.623377	0.645022	0.523529	0.565089	0.642599	0.658621	0.576985	0.60828	0.626588	0.646928
5	000882	DecisionTree	0.634921	0.679654	0.538217	0.613333	0.610108	0.634483	0.571912	0.623729	0.630775	0.673321
6	000882	Gradient Boosting	0.649351	0.646465	0.549419	0.569231	0.68231	0.637931	0.608696	0.601626	0.654857	0.645268
7	000882	AdaBoost	0.645022	0.672439	0.545723	0.598746	0.66787	0.658621	0.600649	0.627258	0.648839	0.670501
8	000882	Naive Bayes	0.502165	0.575758	0.426407	0.495475	0.711191	0.755172	0.533153	0.598361	0.537086	0.600911
9	000882	LDA	0.559885	0.620491	0.46861	0.531616	0.754513	0.782759	0.578147	0.633194	0.592401	0.64324
10	000882	QDA	0.593074	0.578644	0.491639	0.496599	0.530686	0.503448	0.510417	0.5	0.582651	0.568101
11	000882	SVC	0.611833	0.658009	0.510471	0.576369	0.703971	0.689655	0.591806	0.627943	0.627226	0.662445
