# Supplementary material for: A Hybrid Method Based on Extreme Learning Machine and Wavelet Transform Denoising for Stock Prediction
Source: Entropy (Basel). 2021 Apr 9;23(4):440. doi: 10.3390/e23040440 (PMC8070264; doi:10.3390/e23040440)
Supplement: Supplementary file 1 [file entropy-23-00440-s001.zip › 400_results_statistics_different_models/000885_metrics_different_models.xlsx]

## Sheet: Sheet1
	Code	model	Valid_Acc	Test_Acc	Valid_P	Test_P	Valid_R	Test_R	Valid_F1	Test_F1	Valid_AUC	Test_AUC
0	000885	ELM	0.605547	0.671803	0.6	0.69281	0.622291	0.640483	0.610942	0.66562	0.605624	0.672443
1	000885	D_ELM	0.608629	0.691834	0.625397	0.790984	0.591592	0.564327	0.608025	0.658703	0.609087	0.699102
2	000885	KNN	0.557781	0.628659	0.554217	0.642405	0.569659	0.613293	0.561832	0.627512	0.557836	0.628974
3	000885	LR	0.620955	0.705701	0.619195	0.705882	0.619195	0.725076	0.619195	0.71535	0.620947	0.705305
4	000885	RandomForest	0.604006	0.661017	0.597633	0.670769	0.625387	0.65861	0.611195	0.664634	0.604105	0.661066
5	000885	DecisionTree	0.608629	0.679507	0.620209	0.715789	0.551084	0.616314	0.583607	0.662338	0.608364	0.680799
6	000885	Gradient Boosting	0.619414	0.694915	0.607955	0.703364	0.662539	0.694864	0.634074	0.699088	0.619613	0.694916
7	000885	AdaBoost	0.587057	0.699538	0.577904	0.71118	0.631579	0.691843	0.60355	0.701378	0.587262	0.699695
8	000885	Naive Bayes	0.514638	0.620955	0.512195	0.679325	0.520124	0.486405	0.516129	0.566901	0.514663	0.623706
9	000885	LDA	0.650231	0.676425	0.655844	0.685015	0.625387	0.676737	0.640254	0.680851	0.650117	0.676419
10	000885	QDA	0.548536	0.49923	0.557252	0.530612	0.452012	0.1571	0.499145	0.242424	0.548092	0.506223
11	000885	SVC	0.604006	0.696456	0.588235	0.710692	0.681115	0.682779	0.631277	0.696456	0.604361	0.696736
