# Supplementary material for: A Hybrid Method Based on Extreme Learning Machine and Wavelet Transform Denoising for Stock Prediction
Source: Entropy (Basel). 2021 Apr 9;23(4):440. doi: 10.3390/e23040440 (PMC8070264; doi:10.3390/e23040440)
Supplement: Supplementary file 1 [file entropy-23-00440-s001.zip › 400_results_statistics_different_models/000886_metrics_different_models.xlsx]

## Sheet: Sheet1
	Code	model	Valid_Acc	Test_Acc	Valid_P	Test_P	Valid_R	Test_R	Valid_F1	Test_F1	Valid_AUC	Test_AUC
0	000886	ELM	0.663854	0.635724	0.709199	0.742049	0.628947	0.530303	0.666667	0.618557	0.666437	0.649278
1	000886	D_ELM	0.727145	0.66526	0.770889	0.771331	0.724051	0.56927	0.746736	0.655072	0.727532	0.677947
2	000886	KNN	0.627286	0.623066	0.664756	0.705128	0.610526	0.555556	0.636488	0.621469	0.628526	0.631746
3	000886	LR	0.586498	0.555556	0.715	0.746914	0.376316	0.305556	0.493103	0.433692	0.602055	0.587698
4	000886	RandomForest	0.648383	0.652602	0.679558	0.732087	0.647368	0.593434	0.663073	0.655509	0.648458	0.660209
5	000886	DecisionTree	0.659634	0.651195	0.696023	0.728395	0.644737	0.59596	0.669399	0.655556	0.660737	0.658297
6	000886	Gradient Boosting	0.676512	0.658228	0.704918	0.741325	0.678947	0.593434	0.691689	0.659187	0.676332	0.666558
7	000886	AdaBoost	0.673699	0.651195	0.713873	0.737179	0.65	0.580808	0.680441	0.649718	0.675453	0.660245
8	000886	Naive Bayes	0.586498	0.510549	0.648276	0.614286	0.494737	0.325758	0.561194	0.425743	0.59329	0.534307
9	000886	LDA	0.656821	0.604782	0.759542	0.767442	0.523684	0.416667	0.619938	0.540098	0.666676	0.628968
10	000886	QDA	0.524613	0.481013	0.607143	0.581818	0.313158	0.242424	0.413194	0.342246	0.540265	0.511688
11	000886	SVC	0.673699	0.654008	0.707865	0.731481	0.663158	0.598485	0.684783	0.658333	0.674479	0.661147
