# Supplementary material for: A Hybrid Method Based on Extreme Learning Machine and Wavelet Transform Denoising for Stock Prediction
Source: Entropy (Basel). 2021 Apr 9;23(4):440. doi: 10.3390/e23040440 (PMC8070264; doi:10.3390/e23040440)
Supplement: Supplementary file 1 [file entropy-23-00440-s001.zip › 400_results_statistics_different_models/000889_metrics_different_models.xlsx]

## Sheet: Sheet1
	Code	model	Valid_Acc	Test_Acc	Valid_P	Test_P	Valid_R	Test_R	Valid_F1	Test_F1	Valid_AUC	Test_AUC
0	000889	ELM	0.636923	0.64	0.696	0.541353	0.681462	0.5625	0.688654	0.551724	0.627248	0.626428
1	000889	D_ELM	0.629231	0.706154	0.721739	0.625514	0.63198	0.603175	0.673884	0.614141	0.62849	0.687266
2	000889	KNN	0.570769	0.626154	0.663522	0.527197	0.550914	0.492188	0.601997	0.509091	0.575082	0.602693
3	000889	LR	0.646154	0.624615	0.697674	0.518519	0.704961	0.65625	0.701299	0.57931	0.633379	0.630155
4	000889	RandomForest	0.636923	0.667692	0.713043	0.572993	0.642298	0.613281	0.675824	0.592453	0.635756	0.658163
5	000889	DecisionTree	0.593846	0.612308	0.66482	0.506993	0.626632	0.566406	0.645161	0.535055	0.586724	0.604269
6	000889	Gradient Boosting	0.630769	0.646154	0.690667	0.543919	0.67624	0.628906	0.683377	0.583333	0.620892	0.643133
7	000889	AdaBoost	0.62	0.636923	0.675258	0.534247	0.684073	0.609375	0.679637	0.569343	0.606081	0.632099
8	000889	Naive Bayes	0.583077	0.613846	0.653005	0.510204	0.624021	0.488281	0.638184	0.499002	0.574183	0.591856
9	000889	LDA	0.647692	0.647692	0.713889	0.543689	0.671018	0.65625	0.69179	0.59469	0.642625	0.649191
10	000889	QDA	0.538462	0.575385	0.635179	0.45098	0.509138	0.359375	0.565217	0.4	0.544831	0.537556
11	000889	SVC	0.650769	0.644615	0.711957	0.550607	0.684073	0.53125	0.697736	0.540755	0.643535	0.624762
