# Supplementary material for: A Hybrid Method Based on Extreme Learning Machine and Wavelet Transform Denoising for Stock Prediction
Source: Entropy (Basel). 2021 Apr 9;23(4):440. doi: 10.3390/e23040440 (PMC8070264; doi:10.3390/e23040440)
Supplement: Supplementary file 1 [file entropy-23-00440-s001.zip › 400_results_statistics_different_models/000890_metrics_different_models.xlsx]

## Sheet: Sheet1
	Code	model	Valid_Acc	Test_Acc	Valid_P	Test_P	Valid_R	Test_R	Valid_F1	Test_F1	Valid_AUC	Test_AUC
0	000890	ELM	0.647315	0.619739	0.665888	0.517341	0.74026	0.653285	0.701107	0.577419	0.634933	0.625438
1	000890	D_ELM	0.670537	0.669086	0.632653	0.566343	0.749245	0.650558	0.68603	0.605536	0.673505	0.665755
2	000890	KNN	0.63135	0.596517	0.67374	0.49422	0.65974	0.624088	0.666667	0.551613	0.627567	0.6012
3	000890	LR	0.632801	0.529753	0.633603	0.442396	0.812987	0.70073	0.712173	0.542373	0.608796	0.558799
4	000890	RandomForest	0.654572	0.62119	0.696	0.519637	0.677922	0.627737	0.686842	0.568595	0.651461	0.622302
5	000890	DecisionTree	0.644412	0.613933	0.677665	0.512121	0.693506	0.616788	0.685494	0.559603	0.637872	0.614418
6	000890	Gradient Boosting	0.647315	0.624093	0.67402	0.521246	0.714286	0.671533	0.693569	0.586922	0.638393	0.632152
7	000890	AdaBoost	0.667634	0.593614	0.686603	0.492021	0.745455	0.675182	0.714819	0.569231	0.657267	0.607471
8	000890	Naive Bayes	0.612482	0.528302	0.638498	0.427762	0.706494	0.551095	0.670777	0.481659	0.599957	0.532174
9	000890	LDA	0.65312	0.625544	0.665909	0.520725	0.761039	0.733577	0.710303	0.609091	0.638743	0.643897
10	000890	QDA	0.61103	0.502177	0.609346	0.43002	0.846753	0.773723	0.708696	0.552803	0.579627	0.548307
11	000890	SVC	0.648766	0.619739	0.675676	0.516667	0.714286	0.678832	0.694444	0.586751	0.640038	0.629778
