# Supplementary material for: A Hybrid Method Based on Extreme Learning Machine and Wavelet Transform Denoising for Stock Prediction
Source: Entropy (Basel). 2021 Apr 9;23(4):440. doi: 10.3390/e23040440 (PMC8070264; doi:10.3390/e23040440)
Supplement: Supplementary file 1 [file entropy-23-00440-s001.zip › 400_results_statistics_different_models/000897_metrics_different_models.xlsx]

## Sheet: Sheet1
	Code	model	Valid_Acc	Test_Acc	Valid_P	Test_P	Valid_R	Test_R	Valid_F1	Test_F1	Valid_AUC	Test_AUC
0	000897	ELM	0.643059	0.655807	0.62069	0.646091	0.514286	0.5	0.5625	0.563734	0.630544	0.640306
1	000897	D_ELM	0.655807	0.749292	0.686869	0.686364	0.576271	0.583012	0.626728	0.63048	0.656033	0.714325
2	000897	KNN	0.607649	0.651558	0.565972	0.620567	0.51746	0.557325	0.54063	0.587248	0.598884	0.642183
3	000897	LR	0.647309	0.652975	0.675532	0.722581	0.403175	0.356688	0.50497	0.477612	0.623582	0.623497
4	000897	RandomForest	0.627479	0.701133	0.580247	0.674576	0.596825	0.633758	0.588419	0.65353	0.6245	0.69443
5	000897	DecisionTree	0.643059	0.72238	0.610526	0.713768	0.552381	0.627389	0.58	0.667797	0.634247	0.712929
6	000897	Gradient Boosting	0.668555	0.712465	0.631068	0.698925	0.619048	0.621019	0.625	0.657673	0.663744	0.703367
7	000897	AdaBoost	0.640227	0.716714	0.592705	0.683871	0.619048	0.675159	0.60559	0.679487	0.638168	0.71258
8	000897	Naive Bayes	0.546742	0.587819	0.488038	0.570552	0.32381	0.296178	0.389313	0.389937	0.525076	0.558803
9	000897	LDA	0.641643	0.68272	0.625	0.706422	0.492063	0.490446	0.550622	0.578947	0.627106	0.66359
10	000897	QDA	0.587819	0.525496	0.553097	0.441341	0.396825	0.251592	0.462107	0.320487	0.569257	0.498245
11	000897	SVC	0.651558	0.695467	0.631179	0.69112	0.526984	0.570064	0.574394	0.624782	0.639451	0.682991
