# Supplementary material for: A Hybrid Method Based on Extreme Learning Machine and Wavelet Transform Denoising for Stock Prediction
Source: Entropy (Basel). 2021 Apr 9;23(4):440. doi: 10.3390/e23040440 (PMC8070264; doi:10.3390/e23040440)
Supplement: Supplementary file 1 [file entropy-23-00440-s001.zip › 400_results_statistics_different_models/000898_metrics_different_models.xlsx]

## Sheet: Sheet1
	Code	model	Valid_Acc	Test_Acc	Valid_P	Test_P	Valid_R	Test_R	Valid_F1	Test_F1	Valid_AUC	Test_AUC
0	000898	ELM	0.624123	0.668067	0.683582	0.718062	0.585678	0.485119	0.630854	0.579041	0.628243	0.657903
1	000898	D_ELM	0.666199	0.787115	0.752976	0.788177	0.620098	0.594796	0.680108	0.677966	0.673983	0.749083
2	000898	KNN	0.587658	0.617647	0.642229	0.631799	0.560102	0.449405	0.598361	0.525217	0.59061	0.6083
3	000898	LR	0.615708	0.614846	0.748936	0.722628	0.450128	0.294643	0.5623	0.418605	0.633449	0.597057
4	000898	RandomForest	0.619916	0.682073	0.663934	0.70412	0.621483	0.559524	0.642008	0.623549	0.619748	0.675265
5	000898	DecisionTree	0.643759	0.676471	0.662708	0.653061	0.713555	0.666667	0.687192	0.659794	0.636281	0.675926
6	000898	Gradient Boosting	0.654979	0.666667	0.691293	0.666667	0.670077	0.583333	0.680519	0.622222	0.653361	0.662037
7	000898	AdaBoost	0.635344	0.673669	0.67374	0.666667	0.649616	0.613095	0.661458	0.63876	0.633814	0.670304
8	000898	Naive Bayes	0.568022	0.581232	0.644599	0.635036	0.473146	0.258929	0.545723	0.367865	0.578188	0.563327
9	000898	LDA	0.640954	0.654062	0.749077	0.728205	0.519182	0.422619	0.613293	0.53484	0.654001	0.641204
10	000898	QDA	0.482468	0.533613	0.552381	0.520548	0.296675	0.113095	0.386023	0.185819	0.502375	0.510251
11	000898	SVC	0.618513	0.64986	0.662125	0.667969	0.621483	0.508929	0.641161	0.577703	0.618195	0.64203
