# Supplementary material for: A Hybrid Method Based on Extreme Learning Machine and Wavelet Transform Denoising for Stock Prediction
Source: Entropy (Basel). 2021 Apr 9;23(4):440. doi: 10.3390/e23040440 (PMC8070264; doi:10.3390/e23040440)
Supplement: Supplementary file 1 [file entropy-23-00440-s001.zip › 400_results_statistics_different_models/000899_metrics_different_models.xlsx]

## Sheet: Sheet1
	Code	model	Valid_Acc	Test_Acc	Valid_P	Test_P	Valid_R	Test_R	Valid_F1	Test_F1	Valid_AUC	Test_AUC
0	000899	ELM	0.62358	0.646809	0.694286	0.7	0.605985	0.606299	0.647137	0.649789	0.626425	0.650372
1	000899	D_ELM	0.660511	0.669504	0.689769	0.72619	0.590395	0.527378	0.636225	0.611018	0.660912	0.66732
2	000899	KNN	0.627841	0.6	0.705015	0.658147	0.59601	0.540682	0.645946	0.59366	0.632988	0.605218
3	000899	LR	0.639205	0.67234	0.687023	0.692308	0.673317	0.708661	0.680101	0.700389	0.633688	0.669146
4	000899	RandomForest	0.602273	0.632624	0.683891	0.701987	0.561097	0.55643	0.616438	0.620791	0.608931	0.639326
5	000899	DecisionTree	0.613636	0.666667	0.68272	0.726708	0.600998	0.614173	0.639257	0.665718	0.61568	0.671284
6	000899	Gradient Boosting	0.599432	0.668085	0.667606	0.728972	0.591022	0.614173	0.626984	0.666667	0.600792	0.672827
7	000899	AdaBoost	0.606534	0.67234	0.67033	0.720588	0.608479	0.643045	0.637908	0.679612	0.60622	0.674917
8	000899	Naive Bayes	0.536932	0.558865	0.639405	0.676768	0.428928	0.351706	0.513433	0.462867	0.554398	0.577088
9	000899	LDA	0.622159	0.656738	0.673522	0.686327	0.653367	0.671916	0.663291	0.679045	0.617112	0.655402
10	000899	QDA	0.600852	0.561702	0.65	0.592784	0.648379	0.603675	0.649189	0.598179	0.593166	0.55801
11	000899	SVC	0.610795	0.648227	0.673973	0.711111	0.613466	0.587927	0.642298	0.643678	0.610364	0.653531
