# Supplementary material for: A Hybrid Method Based on Extreme Learning Machine and Wavelet Transform Denoising for Stock Prediction
Source: Entropy (Basel). 2021 Apr 9;23(4):440. doi: 10.3390/e23040440 (PMC8070264; doi:10.3390/e23040440)
Supplement: Supplementary file 1 [file entropy-23-00440-s001.zip › 400_results_statistics_different_models/000903_metrics_different_models.xlsx]

## Sheet: Sheet1
	Code	model	Valid_Acc	Test_Acc	Valid_P	Test_P	Valid_R	Test_R	Valid_F1	Test_F1	Valid_AUC	Test_AUC
0	000903	ELM	0.60492	0.642547	0.574032	0.571059	0.745562	0.731788	0.648649	0.641509	0.607909	0.652526
1	000903	D_ELM	0.642547	0.703329	0.632153	0.647651	0.674419	0.658703	0.652602	0.65313	0.642685	0.697442
2	000903	KNN	0.575977	0.620839	0.55814	0.556497	0.639053	0.652318	0.595862	0.60061	0.577317	0.624359
3	000903	LR	0.561505	0.599132	0.536534	0.526652	0.760355	0.817881	0.629131	0.640726	0.56573	0.623593
4	000903	RandomForest	0.606368	0.677279	0.585938	0.618619	0.66568	0.682119	0.623269	0.648819	0.607628	0.677821
5	000903	DecisionTree	0.583213	0.664255	0.569832	0.612903	0.60355	0.629139	0.586207	0.620915	0.583645	0.660328
6	000903	Gradient Boosting	0.603473	0.677279	0.578431	0.608815	0.698225	0.731788	0.632708	0.664662	0.605486	0.683375
7	000903	AdaBoost	0.602026	0.667149	0.574468	0.592784	0.718935	0.761589	0.638633	0.666667	0.60451	0.67771
8	000903	Naive Bayes	0.542692	0.632417	0.528351	0.564516	0.606509	0.695364	0.564738	0.623145	0.544048	0.639456
9	000903	LDA	0.593343	0.646889	0.566125	0.570388	0.721893	0.778146	0.63459	0.658263	0.596074	0.661566
10	000903	QDA	0.529667	0.591896	0.537572	0.557471	0.275148	0.321192	0.363992	0.407563	0.52426	0.561624
11	000903	SVC	0.612156	0.696093	0.586634	0.632184	0.701183	0.728477	0.638814	0.676923	0.614048	0.699714
