# Supplementary material for: A Hybrid Method Based on Extreme Learning Machine and Wavelet Transform Denoising for Stock Prediction
Source: Entropy (Basel). 2021 Apr 9;23(4):440. doi: 10.3390/e23040440 (PMC8070264; doi:10.3390/e23040440)
Supplement: Supplementary file 1 [file entropy-23-00440-s001.zip › 400_results_statistics_different_models/000905_metrics_different_models.xlsx]

## Sheet: Sheet1
	Code	model	Valid_Acc	Test_Acc	Valid_P	Test_P	Valid_R	Test_R	Valid_F1	Test_F1	Valid_AUC	Test_AUC
0	000905	ELM	0.649046	0.66373	0.621622	0.636628	0.699088	0.678019	0.658083	0.656672	0.65068	0.664428
1	000905	D_ELM	0.685756	0.732746	0.731481	0.705645	0.651099	0.616197	0.688953	0.657895	0.688325	0.716159
2	000905	KNN	0.622614	0.647577	0.607784	0.631746	0.617021	0.616099	0.612368	0.623824	0.622431	0.646038
3	000905	LR	0.585903	0.609398	0.550756	0.557576	0.775076	0.854489	0.643939	0.674817	0.592083	0.621379
4	000905	RandomForest	0.651982	0.688693	0.628492	0.670769	0.683891	0.674923	0.655022	0.67284	0.653025	0.68802
5	000905	DecisionTree	0.660793	0.688693	0.654088	0.690722	0.632219	0.622291	0.642968	0.654723	0.659859	0.685447
6	000905	Gradient Boosting	0.651982	0.716593	0.632184	0.704403	0.668693	0.693498	0.649926	0.698908	0.652528	0.715464
7	000905	AdaBoost	0.634361	0.712188	0.61236	0.702875	0.662614	0.681115	0.636496	0.691824	0.635284	0.710669
8	000905	Naive Bayes	0.587372	0.64464	0.568966	0.616046	0.601824	0.665635	0.584934	0.639881	0.587844	0.645666
9	000905	LDA	0.64464	0.649046	0.605327	0.6	0.759878	0.780186	0.673854	0.678331	0.648405	0.655456
10	000905	QDA	0.591777	0.559471	0.57478	0.534743	0.595745	0.547988	0.585075	0.541284	0.591906	0.55891
11	000905	SVC	0.656388	0.703377	0.625995	0.671388	0.717325	0.733746	0.668555	0.701183	0.658379	0.704862
