# Supplementary material for: A Hybrid Method Based on Extreme Learning Machine and Wavelet Transform Denoising for Stock Prediction
Source: Entropy (Basel). 2021 Apr 9;23(4):440. doi: 10.3390/e23040440 (PMC8070264; doi:10.3390/e23040440)
Supplement: Supplementary file 1 [file entropy-23-00440-s001.zip › 400_results_statistics_different_models/000906_metrics_different_models.xlsx]

## Sheet: Sheet1
	Code	model	Valid_Acc	Test_Acc	Valid_P	Test_P	Valid_R	Test_R	Valid_F1	Test_F1	Valid_AUC	Test_AUC
0	000906	ELM	0.618841	0.627536	0.600928	0.592292	0.74	0.83908	0.663252	0.694411	0.617059	0.625681
1	000906	D_ELM	0.630435	0.668116	0.613065	0.658915	0.707246	0.86514	0.656797	0.748075	0.630435	0.636274
2	000906	KNN	0.610145	0.675362	0.614085	0.669399	0.622857	0.704023	0.61844	0.686275	0.609958	0.675111
3	000906	LR	0.605797	0.6	0.582278	0.566914	0.788571	0.876437	0.669903	0.688488	0.603109	0.597575
4	000906	RandomForest	0.618841	0.695652	0.628319	0.680628	0.608571	0.747126	0.618287	0.712329	0.618992	0.695201
5	000906	DecisionTree	0.643478	0.663768	0.634715	0.633028	0.7	0.793103	0.665761	0.704082	0.642647	0.662634
6	000906	Gradient Boosting	0.669565	0.668116	0.662234	0.638051	0.711429	0.79023	0.68595	0.706033	0.66895	0.667045
7	000906	AdaBoost	0.653623	0.676812	0.652055	0.64988	0.68	0.778736	0.665734	0.708497	0.653235	0.675918
8	000906	Naive Bayes	0.528986	0.517391	0.526427	0.511962	0.711429	0.922414	0.605103	0.658462	0.526303	0.513838
9	000906	LDA	0.624638	0.64058	0.607565	0.607759	0.734286	0.810345	0.664942	0.694581	0.623025	0.639091
10	000906	QDA	0.526087	0.501449	0.525275	0.503484	0.682857	0.83046	0.593789	0.626898	0.523782	0.498563
11	000906	SVC	0.642029	0.67971	0.629073	0.645309	0.717143	0.810345	0.670227	0.718471	0.640924	0.678564
