# Supplementary material for: A Hybrid Method Based on Extreme Learning Machine and Wavelet Transform Denoising for Stock Prediction
Source: Entropy (Basel). 2021 Apr 9;23(4):440. doi: 10.3390/e23040440 (PMC8070264; doi:10.3390/e23040440)
Supplement: Supplementary file 1 [file entropy-23-00440-s001.zip › 400_results_statistics_different_models/000908_metrics_different_models.xlsx]

## Sheet: Sheet1
	Code	model	Valid_Acc	Test_Acc	Valid_P	Test_P	Valid_R	Test_R	Valid_F1	Test_F1	Valid_AUC	Test_AUC
0	000908	ELM	0.662614	0.643399	0.597561	0.577381	0.685315	0.675958	0.638436	0.622793	0.665238	0.647119
1	000908	D_ELM	0.706687	0.749621	0.545455	0.63522	0.760181	0.804781	0.635161	0.710018	0.719907	0.760234
2	000908	KNN	0.594225	0.588771	0.53405	0.525157	0.520979	0.581882	0.527434	0.552066	0.585758	0.587984
3	000908	LR	0.606383	0.649469	0.530752	0.570352	0.814685	0.790941	0.642759	0.662774	0.630461	0.665632
4	000908	RandomForest	0.632219	0.641882	0.583333	0.577508	0.538462	0.662021	0.56	0.616883	0.621381	0.644182
5	000908	DecisionTree	0.635258	0.610015	0.568862	0.542857	0.664336	0.662021	0.612903	0.596546	0.638619	0.615957
6	000908	Gradient Boosting	0.658055	0.638847	0.604811	0.5727	0.615385	0.672474	0.610052	0.61859	0.653122	0.642689
7	000908	AdaBoost	0.668693	0.603945	0.594972	0.536313	0.744755	0.66899	0.661491	0.595349	0.677485	0.611376
8	000908	Naive Bayes	0.483283	0.564492	0.448276	0.5	0.818182	0.797909	0.579208	0.614765	0.521994	0.591159
9	000908	LDA	0.621581	0.647951	0.548052	0.575342	0.737762	0.731707	0.628912	0.644172	0.63501	0.65752
10	000908	QDA	0.592705	0.514416	0.564286	0.407821	0.276224	0.254355	0.370892	0.313305	0.556123	0.484705
11	000908	SVC	0.667173	0.634294	0.61512	0.569277	0.625874	0.658537	0.620451	0.610662	0.662399	0.637064
