# Supplementary material for: A Hybrid Method Based on Extreme Learning Machine and Wavelet Transform Denoising for Stock Prediction
Source: Entropy (Basel). 2021 Apr 9;23(4):440. doi: 10.3390/e23040440 (PMC8070264; doi:10.3390/e23040440)
Supplement: Supplementary file 1 [file entropy-23-00440-s001.zip › 400_results_statistics_different_models/000912_metrics_different_models.xlsx]

## Sheet: Sheet1
	Code	model	Valid_Acc	Test_Acc	Valid_P	Test_P	Valid_R	Test_R	Valid_F1	Test_F1	Valid_AUC	Test_AUC
0	000912	ELM	0.727273	0.62	0.801762	0.509859	0.807095	0.712598	0.80442	0.594417	0.676275	0.636602
1	000912	D_ELM	0.727273	0.695385	0.81701	0.515873	0.749409	0.631068	0.781751	0.567686	0.717625	0.678147
2	000912	KNN	0.647149	0.638462	0.764286	0.528875	0.711752	0.685039	0.737084	0.596913	0.605876	0.646813
3	000912	LR	0.734977	0.538462	0.775148	0.451477	0.871397	0.84252	0.820459	0.587912	0.64782	0.592977
4	000912	RandomForest	0.674884	0.643077	0.798507	0.535948	0.711752	0.645669	0.752638	0.585714	0.65133	0.643542
5	000912	DecisionTree	0.659476	0.623077	0.768692	0.513043	0.72949	0.69685	0.748578	0.590985	0.614745	0.636304
6	000912	Gradient Boosting	0.68567	0.649231	0.79759	0.541935	0.733925	0.661417	0.764434	0.595745	0.654841	0.651416
7	000912	AdaBoost	0.676425	0.661538	0.799007	0.554839	0.713969	0.677165	0.754098	0.609929	0.652439	0.66434
8	000912	Naive Bayes	0.671803	0.584615	0.770455	0.476048	0.751663	0.625984	0.760943	0.540816	0.620781	0.592033
9	000912	LDA	0.755008	0.612308	0.816017	0.502463	0.83592	0.80315	0.825849	0.618182	0.703314	0.646524
10	000912	QDA	0.664099	0.538462	0.783455	0.441327	0.713969	0.681102	0.7471	0.535604	0.632237	0.564036
11	000912	SVC	0.705701	0.632308	0.787611	0.52322	0.789357	0.665354	0.788483	0.585789	0.652254	0.638233
