# Supplementary material for: A Hybrid Method Based on Extreme Learning Machine and Wavelet Transform Denoising for Stock Prediction
Source: Entropy (Basel). 2021 Apr 9;23(4):440. doi: 10.3390/e23040440 (PMC8070264; doi:10.3390/e23040440)
Supplement: Supplementary file 1 [file entropy-23-00440-s001.zip › 400_results_statistics_different_models/000925_metrics_different_models.xlsx]

## Sheet: Sheet1
	Code	model	Valid_Acc	Test_Acc	Valid_P	Test_P	Valid_R	Test_R	Valid_F1	Test_F1	Valid_AUC	Test_AUC
0	000925	ELM	0.689145	0.600985	0.707317	0.706564	0.597938	0.522857	0.648045	0.600985	0.685404	0.61471
1	000925	D_ELM	0.694079	0.674877	0.691057	0.733333	0.607143	0.52027	0.646388	0.608696	0.687718	0.670678
2	000925	KNN	0.633224	0.592775	0.637097	0.677083	0.542955	0.557143	0.586271	0.611285	0.629522	0.599035
3	000925	LR	0.664474	0.600985	0.683544	0.713147	0.556701	0.511429	0.613636	0.595674	0.660054	0.616718
4	000925	RandomForest	0.679276	0.638752	0.690476	0.718121	0.597938	0.611429	0.640884	0.660494	0.675941	0.643552
5	000925	DecisionTree	0.659539	0.619048	0.679487	0.723485	0.546392	0.545714	0.605714	0.62215	0.654899	0.631931
6	000925	Gradient Boosting	0.677632	0.638752	0.690763	0.727273	0.591065	0.594286	0.637037	0.654088	0.674082	0.646564
7	000925	AdaBoost	0.667763	0.619048	0.671815	0.707746	0.597938	0.574286	0.632727	0.634069	0.6649	0.626911
8	000925	Naive Bayes	0.638158	0.525452	0.648536	0.629787	0.532646	0.422857	0.584906	0.505983	0.633831	0.543475
9	000925	LDA	0.695724	0.640394	0.712	0.763052	0.611684	0.542857	0.658041	0.634391	0.692277	0.657529
10	000925	QDA	0.615132	0.46798	0.661017	0.591549	0.402062	0.24	0.5	0.341463	0.606394	0.508031
11	000925	SVC	0.682566	0.630542	0.692913	0.70903	0.604811	0.605714	0.645872	0.653313	0.679377	0.634903
