# Supplementary material for: A Hybrid Method Based on Extreme Learning Machine and Wavelet Transform Denoising for Stock Prediction
Source: Entropy (Basel). 2021 Apr 9;23(4):440. doi: 10.3390/e23040440 (PMC8070264; doi:10.3390/e23040440)
Supplement: Supplementary file 1 [file entropy-23-00440-s001.zip › 400_results_statistics_different_models/000927_metrics_different_models.xlsx]

## Sheet: Sheet1
	Code	model	Valid_Acc	Test_Acc	Valid_P	Test_P	Valid_R	Test_R	Valid_F1	Test_F1	Valid_AUC	Test_AUC
0	000927	ELM	0.643875	0.646724	0.662011	0.663522	0.647541	0.599432	0.654696	0.629851	0.643711	0.646859
1	000927	D_ELM	0.603989	0.672365	0.695793	0.679144	0.538847	0.427609	0.607345	0.524793	0.614308	0.639731
2	000927	KNN	0.623932	0.631054	0.646552	0.651466	0.614754	0.568182	0.630252	0.60698	0.624341	0.631234
3	000927	LR	0.622507	0.676638	0.646377	0.706271	0.60929	0.607955	0.627286	0.653435	0.623097	0.676834
4	000927	RandomForest	0.633903	0.668091	0.653521	0.690096	0.63388	0.613636	0.643551	0.649624	0.633904	0.668247
5	000927	DecisionTree	0.606838	0.688034	0.624309	0.698507	0.617486	0.664773	0.620879	0.681223	0.606362	0.688101
6	000927	Gradient Boosting	0.62963	0.689459	0.644809	0.714744	0.644809	0.633523	0.644809	0.671687	0.628952	0.689619
7	000927	AdaBoost	0.58547	0.683761	0.604457	0.694611	0.592896	0.659091	0.598621	0.676385	0.585139	0.683831
8	000927	Naive Bayes	0.514245	0.564103	0.542662	0.604545	0.434426	0.377841	0.482549	0.465035	0.517808	0.564635
9	000927	LDA	0.655271	0.649573	0.677143	0.66879	0.647541	0.596591	0.662011	0.630631	0.655616	0.649724
10	000927	QDA	0.566952	0.579772	0.590116	0.582133	0.554645	0.573864	0.571831	0.577969	0.567501	0.579789
11	000927	SVC	0.662393	0.676638	0.68169	0.710438	0.661202	0.599432	0.67129	0.650231	0.662446	0.676859
