# Supplementary material for: A Hybrid Method Based on Extreme Learning Machine and Wavelet Transform Denoising for Stock Prediction
Source: Entropy (Basel). 2021 Apr 9;23(4):440. doi: 10.3390/e23040440 (PMC8070264; doi:10.3390/e23040440)
Supplement: Supplementary file 1 [file entropy-23-00440-s001.zip › 400_results_statistics_different_models/000931_metrics_different_models.xlsx]

## Sheet: Sheet1
	Code	model	Valid_Acc	Test_Acc	Valid_P	Test_P	Valid_R	Test_R	Valid_F1	Test_F1	Valid_AUC	Test_AUC
0	000931	ELM	0.633678	0.635155	0.66323	0.700348	0.562682	0.555249	0.608833	0.619414	0.634635	0.641116
1	000931	D_ELM	0.676514	0.697194	0.730104	0.786713	0.599432	0.609756	0.658346	0.687023	0.679716	0.705852
2	000931	KNN	0.593796	0.644018	0.617241	0.710801	0.521866	0.563536	0.565561	0.628659	0.594765	0.650022
3	000931	LR	0.586411	0.584934	0.705882	0.745455	0.314869	0.339779	0.435484	0.466793	0.590069	0.603223
4	000931	RandomForest	0.62777	0.654357	0.66426	0.713333	0.536443	0.59116	0.593548	0.646526	0.629	0.659072
5	000931	DecisionTree	0.605613	0.629247	0.653226	0.719368	0.472303	0.502762	0.548223	0.59187	0.607409	0.638683
6	000931	Gradient Boosting	0.632201	0.639586	0.662069	0.70922	0.559767	0.552486	0.606635	0.621118	0.633177	0.646084
7	000931	AdaBoost	0.632201	0.648449	0.656667	0.715278	0.574344	0.569061	0.612753	0.633846	0.63298	0.654372
8	000931	Naive Bayes	0.562777	0.592319	0.550976	0.589958	0.740525	0.779006	0.631841	0.671429	0.560382	0.578392
9	000931	LDA	0.623338	0.601182	0.696429	0.693277	0.45481	0.455801	0.550265	0.55	0.625609	0.612028
10	000931	QDA	0.546529	0.55096	0.537657	0.561966	0.749271	0.726519	0.626066	0.633735	0.543797	0.537863
11	000931	SVC	0.632201	0.645495	0.671533	0.724265	0.536443	0.544199	0.596434	0.621451	0.633491	0.653052
