# Supplementary material for: A Hybrid Method Based on Extreme Learning Machine and Wavelet Transform Denoising for Stock Prediction
Source: Entropy (Basel). 2021 Apr 9;23(4):440. doi: 10.3390/e23040440 (PMC8070264; doi:10.3390/e23040440)
Supplement: Supplementary file 1 [file entropy-23-00440-s001.zip › 400_results_statistics_different_models/000933_metrics_different_models.xlsx]

## Sheet: Sheet1
	Code	model	Valid_Acc	Test_Acc	Valid_P	Test_P	Valid_R	Test_R	Valid_F1	Test_F1	Valid_AUC	Test_AUC
0	000933	ELM	0.652602	0.651195	0.720207	0.591304	0.666667	0.655949	0.692403	0.621951	0.64966	0.651724
1	000933	D_ELM	0.676512	0.699015	0.717762	0.681199	0.721271	0.720461	0.719512	0.70028	0.668583	0.699516
2	000933	KNN	0.613221	0.580872	0.678392	0.519174	0.647482	0.565916	0.662577	0.541538	0.606054	0.579208
3	000933	LR	0.632911	0.62166	0.706349	0.563636	0.640288	0.598071	0.671698	0.580343	0.631368	0.619035
4	000933	RandomForest	0.644163	0.639944	0.71134	0.57971	0.661871	0.643087	0.685714	0.609756	0.640459	0.640293
5	000933	DecisionTree	0.631505	0.637131	0.70235	0.586319	0.645084	0.578778	0.6725	0.582524	0.628664	0.630639
6	000933	Gradient Boosting	0.651195	0.646976	0.720627	0.58982	0.661871	0.633441	0.69	0.610853	0.648962	0.64547
7	000933	AdaBoost	0.634318	0.625879	0.706037	0.568389	0.645084	0.601286	0.674185	0.584375	0.632066	0.623143
8	000933	Naive Bayes	0.556962	0.561181	0.659375	0.497942	0.505995	0.389068	0.572592	0.436823	0.567623	0.542034
9	000933	LDA	0.64135	0.654008	0.714286	0.598187	0.647482	0.636656	0.679245	0.616822	0.640068	0.652078
10	000933	QDA	0.5218	0.582278	0.645283	0.534314	0.410072	0.350482	0.501466	0.423301	0.545172	0.556491
11	000933	SVC	0.648383	0.655415	0.725067	0.603125	0.645084	0.620579	0.682741	0.611727	0.649073	0.651539
