# Supplementary material for: A Hybrid Method Based on Extreme Learning Machine and Wavelet Transform Denoising for Stock Prediction
Source: Entropy (Basel). 2021 Apr 9;23(4):440. doi: 10.3390/e23040440 (PMC8070264; doi:10.3390/e23040440)
Supplement: Supplementary file 1 [file entropy-23-00440-s001.zip › 400_results_statistics_different_models/000936_metrics_different_models.xlsx]

## Sheet: Sheet1
	Code	model	Valid_Acc	Test_Acc	Valid_P	Test_P	Valid_R	Test_R	Valid_F1	Test_F1	Valid_AUC	Test_AUC
0	000936	ELM	0.637006	0.64598	0.637195	0.637584	0.602305	0.570571	0.619259	0.602219	0.636333	0.641668
1	000936	D_ELM	0.677966	0.660085	0.630137	0.66791	0.605263	0.540785	0.61745	0.597663	0.668968	0.652668
2	000936	KNN	0.600282	0.555712	0.598765	0.527778	0.559078	0.513514	0.578241	0.520548	0.599484	0.553299
3	000936	LR	0.618644	0.655853	0.623794	0.649832	0.559078	0.57958	0.589666	0.612698	0.617489	0.651492
4	000936	RandomForest	0.634181	0.627645	0.624294	0.60177	0.636888	0.612613	0.630528	0.607143	0.634233	0.626785
5	000936	DecisionTree	0.583333	0.638928	0.587838	0.631399	0.501441	0.555556	0.541213	0.591054	0.581745	0.634161
6	000936	Gradient Boosting	0.629944	0.650212	0.615176	0.624633	0.654179	0.63964	0.634078	0.632047	0.630413	0.649607
7	000936	AdaBoost	0.608757	0.636107	0.597222	0.609971	0.619597	0.624625	0.608204	0.617211	0.608967	0.635451
8	000936	Naive Bayes	0.535311	0.578279	0.528481	0.555556	0.481268	0.510511	0.503771	0.532081	0.534263	0.574404
9	000936	LDA	0.649718	0.655853	0.649547	0.642173	0.619597	0.603604	0.634218	0.622291	0.649133	0.652866
10	000936	QDA	0.535311	0.574048	0.529412	0.547401	0.466859	0.537538	0.496172	0.542424	0.533983	0.57196
11	000936	SVC	0.632768	0.650212	0.627566	0.623188	0.616715	0.645646	0.622093	0.634218	0.632457	0.64995
