# Supplementary material for: A Hybrid Method Based on Extreme Learning Machine and Wavelet Transform Denoising for Stock Prediction
Source: Entropy (Basel). 2021 Apr 9;23(4):440. doi: 10.3390/e23040440 (PMC8070264; doi:10.3390/e23040440)
Supplement: Supplementary file 1 [file entropy-23-00440-s001.zip › 400_results_statistics_different_models/000938_metrics_different_models.xlsx]

## Sheet: Sheet1
	Code	model	Valid_Acc	Test_Acc	Valid_P	Test_P	Valid_R	Test_R	Valid_F1	Test_F1	Valid_AUC	Test_AUC
0	000938	ELM	0.603499	0.655022	0.586902	0.623472	0.683284	0.754438	0.631436	0.682731	0.603961	0.656589
1	000938	D_ELM	0.584548	0.666667	0.583916	0.671378	0.501502	0.582822	0.53958	0.623974	0.582196	0.662602
2	000938	KNN	0.546647	0.586608	0.540541	0.570312	0.58651	0.647929	0.562588	0.606648	0.546878	0.587575
3	000938	LR	0.586006	0.617176	0.553271	0.573964	0.868035	0.860947	0.675799	0.688757	0.587641	0.621018
4	000938	RandomForest	0.603499	0.621543	0.593496	0.593301	0.642229	0.733728	0.616901	0.656085	0.603723	0.623311
5	000938	DecisionTree	0.575802	0.606987	0.554825	0.576923	0.741935	0.754438	0.634881	0.653846	0.576765	0.609311
6	000938	Gradient Boosting	0.600583	0.637555	0.583541	0.605701	0.686217	0.754438	0.630728	0.671937	0.60108	0.639397
7	000938	AdaBoost	0.59621	0.630277	0.570485	0.598592	0.759531	0.754438	0.651572	0.667539	0.597157	0.632233
8	000938	Naive Bayes	0.546647	0.611354	0.554348	0.615635	0.44868	0.559172	0.495948	0.586047	0.546079	0.610531
9	000938	LDA	0.610787	0.643377	0.579741	0.604494	0.788856	0.795858	0.668323	0.687101	0.611819	0.64578
10	000938	QDA	0.543732	0.560408	0.547297	0.553254	0.475073	0.553254	0.508634	0.553254	0.543334	0.560295
11	000938	SVC	0.613703	0.653566	0.592683	0.616279	0.71261	0.784024	0.647137	0.690104	0.614276	0.655622
