# Supplementary material for: A Hybrid Method Based on Extreme Learning Machine and Wavelet Transform Denoising for Stock Prediction
Source: Entropy (Basel). 2021 Apr 9;23(4):440. doi: 10.3390/e23040440 (PMC8070264; doi:10.3390/e23040440)
Supplement: Supplementary file 1 [file entropy-23-00440-s001.zip › 400_results_statistics_different_models/000948_metrics_different_models.xlsx]

## Sheet: Sheet1
	Code	model	Valid_Acc	Test_Acc	Valid_P	Test_P	Valid_R	Test_R	Valid_F1	Test_F1	Valid_AUC	Test_AUC
0	000948	ELM	0.616046	0.648069	0.657068	0.663291	0.646907	0.698667	0.651948	0.680519	0.612163	0.644086
1	000948	D_ELM	0.700573	0.655222	0.648649	0.684211	0.646465	0.536873	0.647555	0.601653	0.693557	0.65177
2	000948	KNN	0.588825	0.622318	0.633952	0.680782	0.615979	0.557333	0.624837	0.612903	0.585409	0.627432
3	000948	LR	0.626074	0.625179	0.629857	0.612774	0.793814	0.818667	0.702395	0.700913	0.604972	0.609951
4	000948	RandomForest	0.63467	0.642346	0.681199	0.682216	0.64433	0.624	0.662252	0.651811	0.633455	0.64379
5	000948	DecisionTree	0.623209	0.629471	0.674095	0.65508	0.623711	0.653333	0.647925	0.654206	0.623146	0.627593
6	000948	Gradient Boosting	0.621777	0.640916	0.655	0.672222	0.675258	0.645333	0.664975	0.658503	0.615048	0.640568
7	000948	AdaBoost	0.616046	0.62804	0.643541	0.647815	0.693299	0.672	0.667494	0.659686	0.606327	0.62458
8	000948	Naive Bayes	0.597421	0.60515	0.623557	0.620438	0.695876	0.68	0.657734	0.648855	0.585035	0.599259
9	000948	LDA	0.633238	0.660944	0.650685	0.656818	0.734536	0.770667	0.690073	0.709202	0.620494	0.652309
10	000948	QDA	0.590258	0.546495	0.60241	0.554924	0.773196	0.781333	0.677201	0.648948	0.567243	0.528012
11	000948	SVC	0.621777	0.632332	0.652709	0.653646	0.68299	0.669333	0.667506	0.661397	0.614075	0.62942
