# Supplementary material for: A Hybrid Method Based on Extreme Learning Machine and Wavelet Transform Denoising for Stock Prediction
Source: Entropy (Basel). 2021 Apr 9;23(4):440. doi: 10.3390/e23040440 (PMC8070264; doi:10.3390/e23040440)
Supplement: Supplementary file 1 [file entropy-23-00440-s001.zip › 400_results_statistics_different_models/000949_metrics_different_models.xlsx]

## Sheet: Sheet1
	Code	model	Valid_Acc	Test_Acc	Valid_P	Test_P	Valid_R	Test_R	Valid_F1	Test_F1	Valid_AUC	Test_AUC
0	000949	ELM	0.677966	0.671368	0.78744	0.620253	0.699571	0.634304	0.740909	0.6272	0.667967	0.667152
1	000949	D_ELM	0.740113	0.723554	0.789855	0.741538	0.771226	0.68272	0.78043	0.710914	0.732444	0.723382
2	000949	KNN	0.65678	0.623413	0.759907	0.56	0.699571	0.634304	0.728492	0.594841	0.636975	0.624652
3	000949	LR	0.741525	0.627645	0.782435	0.550562	0.841202	0.79288	0.810755	0.649867	0.695394	0.64644
4	000949	RandomForest	0.70904	0.658674	0.795455	0.597668	0.751073	0.66343	0.772627	0.628834	0.689586	0.659215
5	000949	DecisionTree	0.694915	0.658674	0.806373	0.601208	0.706009	0.644013	0.75286	0.621875	0.689781	0.657006
6	000949	Gradient Boosting	0.714689	0.654443	0.811321	0.596386	0.738197	0.640777	0.773034	0.617785	0.703809	0.652888
7	000949	AdaBoost	0.694915	0.667137	0.803398	0.615142	0.7103	0.631068	0.753986	0.623003	0.687795	0.663034
8	000949	Naive Bayes	0.600282	0.605078	0.808081	0.570048	0.515021	0.381877	0.629096	0.457364	0.639742	0.579689
9	000949	LDA	0.696328	0.653032	0.775824	0.579345	0.757511	0.744337	0.766558	0.651558	0.668012	0.663418
10	000949	QDA	0.490113	0.599436	0.698113	0.555556	0.396996	0.404531	0.506156	0.468165	0.533209	0.577265
11	000949	SVC	0.723164	0.67701	0.801339	0.615607	0.770386	0.68932	0.785558	0.650382	0.701309	0.67841
