# Supplementary material for: A Hybrid Method Based on Extreme Learning Machine and Wavelet Transform Denoising for Stock Prediction
Source: Entropy (Basel). 2021 Apr 9;23(4):440. doi: 10.3390/e23040440 (PMC8070264; doi:10.3390/e23040440)
Supplement: Supplementary file 1 [file entropy-23-00440-s001.zip › 400_results_statistics_different_models/000960_metrics_different_models.xlsx]

## Sheet: Sheet1
	Code	model	Valid_Acc	Test_Acc	Valid_P	Test_P	Valid_R	Test_R	Valid_F1	Test_F1	Valid_AUC	Test_AUC
0	000960	ELM	0.656652	0.635193	0.71988	0.691756	0.619171	0.533149	0.665738	0.602184	0.661023	0.638978
1	000960	D_ELM	0.711016	0.652361	0.733945	0.744681	0.676056	0.488827	0.703812	0.590219	0.711575	0.656437
2	000960	KNN	0.596567	0.58083	0.654762	0.614618	0.569948	0.51105	0.609418	0.558069	0.599671	0.583418
3	000960	LR	0.648069	0.632332	0.724359	0.667732	0.585492	0.577348	0.647564	0.619259	0.655366	0.634371
4	000960	RandomForest	0.646638	0.626609	0.701449	0.664495	0.626943	0.563536	0.662107	0.609865	0.648935	0.628949
5	000960	DecisionTree	0.642346	0.622318	0.71519	0.670139	0.585492	0.533149	0.643875	0.593846	0.648976	0.625625
6	000960	Gradient Boosting	0.65093	0.653791	0.700565	0.686335	0.642487	0.610497	0.67027	0.646199	0.651914	0.655397
7	000960	AdaBoost	0.638054	0.636624	0.691643	0.670886	0.621762	0.585635	0.654843	0.625369	0.639954	0.638515
8	000960	Naive Bayes	0.579399	0.556509	0.675573	0.62037	0.458549	0.370166	0.546296	0.463668	0.593492	0.563421
9	000960	LDA	0.653791	0.649499	0.719512	0.684543	0.611399	0.599448	0.661064	0.639175	0.658735	0.651356
10	000960	QDA	0.586552	0.567954	0.594912	0.558366	0.787565	0.792818	0.677815	0.655251	0.563111	0.559614
11	000960	SVC	0.660944	0.635193	0.718475	0.672026	0.634715	0.577348	0.674003	0.6211	0.664003	0.637339
