# Supplementary material for: A Hybrid Method Based on Extreme Learning Machine and Wavelet Transform Denoising for Stock Prediction
Source: Entropy (Basel). 2021 Apr 9;23(4):440. doi: 10.3390/e23040440 (PMC8070264; doi:10.3390/e23040440)
Supplement: Supplementary file 1 [file entropy-23-00440-s001.zip › 400_results_statistics_different_models/000962_metrics_different_models.xlsx]

## Sheet: Sheet1
	Code	model	Valid_Acc	Test_Acc	Valid_P	Test_P	Valid_R	Test_R	Valid_F1	Test_F1	Valid_AUC	Test_AUC
0	000962	ELM	0.599705	0.659292	0.703593	0.680782	0.577396	0.611111	0.634278	0.644068	0.605364	0.659722
1	000962	D_ELM	0.67356	0.702065	0.81686	0.711382	0.640091	0.571895	0.717752	0.634058	0.687693	0.690518
2	000962	KNN	0.612999	0.629794	0.715134	0.64918	0.592138	0.578947	0.647849	0.612056	0.618291	0.630247
3	000962	LR	0.621861	0.669617	0.724036	0.690323	0.599509	0.625731	0.655914	0.656442	0.627532	0.670008
4	000962	RandomForest	0.623338	0.660767	0.709945	0.678344	0.63145	0.622807	0.668401	0.64939	0.62128	0.661106
5	000962	DecisionTree	0.599705	0.668142	0.675258	0.672566	0.643735	0.666667	0.659119	0.669604	0.588534	0.668155
6	000962	Gradient Boosting	0.620384	0.688791	0.703804	0.699088	0.636364	0.672515	0.668387	0.685544	0.61633	0.688936
7	000962	AdaBoost	0.602659	0.668142	0.67602	0.676737	0.651106	0.654971	0.663329	0.665676	0.590368	0.668259
8	000962	Naive Bayes	0.488922	0.582596	0.64186	0.641148	0.339066	0.391813	0.44373	0.486388	0.526941	0.584299
9	000962	LDA	0.636632	0.665192	0.72549	0.680251	0.636364	0.634503	0.67801	0.656581	0.6367	0.665466
10	000962	QDA	0.579025	0.581121	0.647343	0.570732	0.658477	0.684211	0.652862	0.62234	0.558868	0.580201
11	000962	SVC	0.621861	0.685841	0.703504	0.704762	0.641278	0.649123	0.670951	0.675799	0.616935	0.686169
