# Supplementary material for: A Hybrid Method Based on Extreme Learning Machine and Wavelet Transform Denoising for Stock Prediction
Source: Entropy (Basel). 2021 Apr 9;23(4):440. doi: 10.3390/e23040440 (PMC8070264; doi:10.3390/e23040440)
Supplement: Supplementary file 1 [file entropy-23-00440-s001.zip › 400_results_statistics_different_models/000968_metrics_different_models.xlsx]

## Sheet: Sheet1
	Code	model	Valid_Acc	Test_Acc	Valid_P	Test_P	Valid_R	Test_R	Valid_F1	Test_F1	Valid_AUC	Test_AUC
0	000968	ELM	0.618209	0.609398	0.769716	0.722222	0.566125	0.456757	0.652406	0.559603	0.637063	0.623877
1	000968	D_ELM	0.674009	0.681351	0.810811	0.73064	0.694737	0.612994	0.748299	0.666667	0.660475	0.684173
2	000968	KNN	0.56975	0.610866	0.722581	0.674419	0.519722	0.548649	0.604588	0.605067	0.587861	0.616768
3	000968	LR	0.622614	0.621145	0.784314	0.717054	0.556845	0.5	0.651289	0.589172	0.646422	0.632637
4	000968	RandomForest	0.638767	0.632893	0.769679	0.70979	0.612529	0.548649	0.682171	0.618902	0.648265	0.640884
5	000968	DecisionTree	0.657856	0.637298	0.767568	0.697749	0.658933	0.586486	0.709114	0.637298	0.657466	0.642118
6	000968	Gradient Boosting	0.656388	0.649046	0.774373	0.711974	0.645012	0.594595	0.703797	0.648012	0.660506	0.65421
7	000968	AdaBoost	0.651982	0.632893	0.772472	0.694805	0.638051	0.578378	0.698856	0.631268	0.657026	0.638064
8	000968	Naive Bayes	0.531571	0.534508	0.693103	0.634518	0.466357	0.337838	0.557559	0.440917	0.555179	0.553163
9	000968	LDA	0.666667	0.622614	0.81875	0.72332	0.607889	0.494595	0.697736	0.58748	0.687944	0.634757
10	000968	QDA	0.456681	0.490455	0.651741	0.593496	0.303944	0.197297	0.414557	0.296146	0.511972	0.518263
11	000968	SVC	0.629956	0.656388	0.756447	0.739437	0.612529	0.567568	0.676923	0.642202	0.636265	0.664813
