# Supplementary material for: A Hybrid Method Based on Extreme Learning Machine and Wavelet Transform Denoising for Stock Prediction
Source: Entropy (Basel). 2021 Apr 9;23(4):440. doi: 10.3390/e23040440 (PMC8070264; doi:10.3390/e23040440)
Supplement: Supplementary file 1 [file entropy-23-00440-s001.zip › 400_results_statistics_different_models/000969_metrics_different_models.xlsx]

## Sheet: Sheet1
	Code	model	Valid_Acc	Test_Acc	Valid_P	Test_P	Valid_R	Test_R	Valid_F1	Test_F1	Valid_AUC	Test_AUC
0	000969	ELM	0.666191	0.668091	0.693095	0.648725	0.703896	0.677515	0.698454	0.662808	0.662075	0.668428
1	000969	D_ELM	0.684736	0.74359	0.720497	0.734848	0.639118	0.638158	0.677372	0.683099	0.686423	0.731139
2	000969	KNN	0.643367	0.646724	0.6781	0.639752	0.667532	0.609467	0.672775	0.624242	0.640728	0.645393
3	000969	LR	0.681883	0.645299	0.6875	0.611529	0.771429	0.721893	0.72705	0.662144	0.672107	0.648035
4	000969	RandomForest	0.700428	0.64245	0.723785	0.626087	0.735065	0.639053	0.729381	0.632504	0.696646	0.642329
5	000969	DecisionTree	0.677603	0.660969	0.716621	0.653374	0.683117	0.630178	0.699468	0.641566	0.677001	0.659869
6	000969	Gradient Boosting	0.68331	0.676638	0.704261	0.662757	0.72987	0.668639	0.716837	0.665685	0.678226	0.676352
7	000969	AdaBoost	0.67903	0.668091	0.7	0.65043	0.727273	0.671598	0.713376	0.660844	0.673763	0.668216
8	000969	Naive Bayes	0.620542	0.636752	0.691318	0.649819	0.558442	0.532544	0.617816	0.585366	0.627322	0.63303
9	000969	LDA	0.687589	0.65812	0.700483	0.62963	0.753247	0.704142	0.725907	0.664804	0.680421	0.659763
10	000969	QDA	0.630528	0.565527	0.636957	0.539192	0.761039	0.671598	0.693491	0.598155	0.616279	0.569315
11	000969	SVC	0.676177	0.690883	0.694581	0.675362	0.732468	0.689349	0.713021	0.682284	0.670031	0.690828
