# Supplementary material for: A Hybrid Method Based on Extreme Learning Machine and Wavelet Transform Denoising for Stock Prediction
Source: Entropy (Basel). 2021 Apr 9;23(4):440. doi: 10.3390/e23040440 (PMC8070264; doi:10.3390/e23040440)
Supplement: Supplementary file 1 [file entropy-23-00440-s001.zip › 400_results_statistics_different_models/000970_metrics_different_models.xlsx]

## Sheet: Sheet1
	Code	model	Valid_Acc	Test_Acc	Valid_P	Test_P	Valid_R	Test_R	Valid_F1	Test_F1	Valid_AUC	Test_AUC
0	000970	ELM	0.636236	0.664326	0.714681	0.687764	0.623188	0.496951	0.665806	0.576991	0.638775	0.652121
1	000970	D_ELM	0.675562	0.728933	0.724638	0.72695	0.719424	0.638629	0.722022	0.679934	0.666492	0.720849
2	000970	KNN	0.641854	0.650281	0.705426	0.626198	0.65942	0.597561	0.681648	0.611544	0.638435	0.646437
3	000970	LR	0.646067	0.688202	0.739645	0.705426	0.603865	0.554878	0.664894	0.62116	0.654281	0.678481
4	000970	RandomForest	0.65309	0.655899	0.704156	0.633441	0.695652	0.60061	0.699878	0.616588	0.644806	0.651867
5	000970	DecisionTree	0.644663	0.686798	0.685912	0.653959	0.717391	0.679878	0.701299	0.666667	0.630508	0.686293
6	000970	Gradient Boosting	0.664326	0.68118	0.711864	0.664495	0.710145	0.621951	0.711004	0.64252	0.655408	0.676861
7	000970	AdaBoost	0.648876	0.683989	0.689815	0.663492	0.719807	0.637195	0.704492	0.650078	0.635071	0.680577
8	000970	Naive Bayes	0.522472	0.636236	0.641221	0.716981	0.405797	0.347561	0.497041	0.468172	0.54518	0.615187
9	000970	LDA	0.634831	0.668539	0.729167	0.664286	0.591787	0.567073	0.653333	0.611842	0.643209	0.661141
10	000970	QDA	0.504213	0.570225	0.60339	0.55914	0.429952	0.317073	0.502116	0.404669	0.518667	0.551766
11	000970	SVC	0.644663	0.683989	0.701754	0.679443	0.676329	0.594512	0.688807	0.634146	0.6385	0.677464
