# Supplementary material for: A Hybrid Method Based on Extreme Learning Machine and Wavelet Transform Denoising for Stock Prediction
Source: Entropy (Basel). 2021 Apr 9;23(4):440. doi: 10.3390/e23040440 (PMC8070264; doi:10.3390/e23040440)
Supplement: Supplementary file 1 [file entropy-23-00440-s001.zip › 400_results_statistics_different_models/000971_metrics_different_models.xlsx]

## Sheet: Sheet1
	Code	model	Valid_Acc	Test_Acc	Valid_P	Test_P	Valid_R	Test_R	Valid_F1	Test_F1	Valid_AUC	Test_AUC
0	000971	ELM	0.591528	0.659607	0.555556	0.583333	0.659164	0.717314	0.602941	0.643423	0.595296	0.666858
1	000971	D_ELM	0.701967	0.773071	0.644518	0.681416	0.683099	0.663793	0.663248	0.672489	0.699639	0.74798
2	000971	KNN	0.609682	0.600605	0.582555	0.529781	0.601286	0.597173	0.591772	0.561462	0.609215	0.600174
3	000971	LR	0.602118	0.627837	0.556872	0.548556	0.755627	0.738516	0.641201	0.629518	0.610671	0.641745
4	000971	RandomForest	0.647504	0.618759	0.625	0.549839	0.62701	0.60424	0.626003	0.575758	0.646362	0.616935
5	000971	DecisionTree	0.609682	0.615734	0.563549	0.538667	0.755627	0.713781	0.645604	0.613982	0.617814	0.628054
6	000971	Gradient Boosting	0.636914	0.65053	0.603499	0.583333	0.665595	0.64311	0.633028	0.611765	0.638512	0.649597
7	000971	AdaBoost	0.623298	0.632375	0.586111	0.564103	0.678457	0.621908	0.628912	0.591597	0.626371	0.63106
8	000971	Naive Bayes	0.594554	0.615734	0.559229	0.545171	0.652733	0.618375	0.602374	0.57947	0.597795	0.616066
9	000971	LDA	0.647504	0.66112	0.602094	0.584046	0.73955	0.724382	0.663781	0.646688	0.652632	0.669069
10	000971	QDA	0.494705	0.524962	0.474836	0.464037	0.697749	0.706714	0.565104	0.560224	0.506017	0.547801
11	000971	SVC	0.647504	0.633888	0.605978	0.564263	0.717042	0.636042	0.656848	0.598007	0.651378	0.634159
