# Supplementary material for: A Hybrid Method Based on Extreme Learning Machine and Wavelet Transform Denoising for Stock Prediction
Source: Entropy (Basel). 2021 Apr 9;23(4):440. doi: 10.3390/e23040440 (PMC8070264; doi:10.3390/e23040440)
Supplement: Supplementary file 1 [file entropy-23-00440-s001.zip › 400_results_statistics_different_models/000973_metrics_different_models.xlsx]

## Sheet: Sheet1
	Code	model	Valid_Acc	Test_Acc	Valid_P	Test_P	Valid_R	Test_R	Valid_F1	Test_F1	Valid_AUC	Test_AUC
0	000973	ELM	0.638329	0.643165	0.674419	0.684028	0.570225	0.556497	0.61796	0.613707	0.640142	0.644818
1	000973	D_ELM	0.690202	0.680576	0.692568	0.679537	0.6231	0.55873	0.656	0.61324	0.686893	0.670155
2	000973	KNN	0.602305	0.63741	0.627389	0.677083	0.553371	0.550847	0.58806	0.607477	0.603608	0.63906
3	000973	LR	0.608069	0.647482	0.675	0.726141	0.455056	0.49435	0.543624	0.588235	0.612143	0.650401
4	000973	RandomForest	0.615274	0.661871	0.639498	0.681957	0.573034	0.629944	0.604444	0.654919	0.616399	0.662479
5	000973	DecisionTree	0.592219	0.634532	0.644269	0.677305	0.457865	0.539548	0.535304	0.600629	0.595796	0.636343
6	000973	Gradient Boosting	0.636888	0.667626	0.674497	0.69279	0.564607	0.624294	0.614679	0.656761	0.638812	0.668452
7	000973	AdaBoost	0.60951	0.65036	0.639344	0.667674	0.547753	0.624294	0.590015	0.645255	0.611155	0.650857
8	000973	Naive Bayes	0.597983	0.595683	0.666667	0.685279	0.432584	0.381356	0.524702	0.490018	0.602387	0.599769
9	000973	LDA	0.613833	0.664748	0.662963	0.712281	0.502809	0.573446	0.571885	0.635368	0.616789	0.666489
10	000973	QDA	0.543228	0.571223	0.558209	0.581395	0.525281	0.564972	0.541245	0.573066	0.543706	0.571342
11	000973	SVC	0.652738	0.689209	0.687296	0.712963	0.592697	0.652542	0.636501	0.681416	0.654336	0.689908
