# Supplementary material for: A Hybrid Method Based on Extreme Learning Machine and Wavelet Transform Denoising for Stock Prediction
Source: Entropy (Basel). 2021 Apr 9;23(4):440. doi: 10.3390/e23040440 (PMC8070264; doi:10.3390/e23040440)
Supplement: Supplementary file 1 [file entropy-23-00440-s001.zip › 400_results_statistics_different_models/000980_metrics_different_models.xlsx]

## Sheet: Sheet1
	Code	model	Valid_Acc	Test_Acc	Valid_P	Test_P	Valid_R	Test_R	Valid_F1	Test_F1	Valid_AUC	Test_AUC
0	000980	ELM	0.618632	0.671033	0.58312	0.533762	0.697248	0.672065	0.635097	0.594982	0.622235	0.67126
1	000980	D_ELM	0.665211	0.788937	0.679191	0.651515	0.663842	0.629268	0.671429	0.640199	0.665254	0.743057
2	000980	KNN	0.604076	0.669578	0.572559	0.530303	0.663609	0.708502	0.614731	0.606586	0.606804	0.678115
3	000980	LR	0.58952	0.612809	0.545639	0.476886	0.82263	0.793522	0.656098	0.595745	0.600204	0.652443
4	000980	RandomForest	0.599709	0.6754	0.57027	0.541096	0.64526	0.639676	0.605452	0.586271	0.601797	0.667565
5	000980	DecisionTree	0.617176	0.669578	0.585561	0.535714	0.669725	0.607287	0.624822	0.56926	0.619585	0.655916
6	000980	Gradient Boosting	0.614265	0.687045	0.583784	0.551613	0.66055	0.692308	0.619799	0.614004	0.616386	0.688199
7	000980	AdaBoost	0.601164	0.656477	0.571046	0.517685	0.651376	0.651822	0.608571	0.577061	0.603466	0.655456
8	000980	Naive Bayes	0.582242	0.620087	0.550761	0.479412	0.663609	0.659919	0.601942	0.555366	0.585971	0.628823
9	000980	LDA	0.615721	0.636099	0.571754	0.495868	0.767584	0.728745	0.655352	0.590164	0.622681	0.656418
10	000980	QDA	0.55313	0.558952	0.526178	0.423497	0.614679	0.62753	0.566996	0.50571	0.555951	0.573992
11	000980	SVC	0.596798	0.701601	0.568681	0.566456	0.633028	0.724696	0.599132	0.635879	0.598458	0.706666
