# Supplementary material for: A Hybrid Method Based on Extreme Learning Machine and Wavelet Transform Denoising for Stock Prediction
Source: Entropy (Basel). 2021 Apr 9;23(4):440. doi: 10.3390/e23040440 (PMC8070264; doi:10.3390/e23040440)
Supplement: Supplementary file 1 [file entropy-23-00440-s001.zip › 400_results_statistics_different_models/000989_metrics_different_models.xlsx]

## Sheet: Sheet1
	Code	model	Valid_Acc	Test_Acc	Valid_P	Test_P	Valid_R	Test_R	Valid_F1	Test_F1	Valid_AUC	Test_AUC
0	000989	ELM	0.62804	0.681429	0.654206	0.677419	0.714286	0.745902	0.682927	0.710013	0.616101	0.67834
1	000989	D_ELM	0.618026	0.694286	0.658683	0.666667	0.589812	0.64557	0.622348	0.655949	0.62006	0.689972
2	000989	KNN	0.58083	0.654286	0.628571	0.664894	0.617347	0.68306	0.622909	0.673854	0.575774	0.652907
3	000989	LR	0.620887	0.671429	0.616943	0.641079	0.854592	0.844262	0.716578	0.728774	0.588534	0.663149
4	000989	RandomForest	0.597997	0.665714	0.648794	0.680328	0.617347	0.680328	0.63268	0.680328	0.595318	0.665014
5	000989	DecisionTree	0.613734	0.672857	0.711806	0.752768	0.522959	0.557377	0.602941	0.640502	0.6263	0.678389
6	000989	Gradient Boosting	0.613734	0.68	0.665761	0.698324	0.625	0.68306	0.644737	0.690608	0.612174	0.679853
7	000989	AdaBoost	0.572246	0.687143	0.626016	0.711816	0.589286	0.674863	0.607096	0.692847	0.569887	0.687731
8	000989	Naive Bayes	0.585122	0.67	0.62201	0.675325	0.663265	0.710383	0.641975	0.69241	0.574304	0.668066
9	000989	LDA	0.655222	0.697143	0.656965	0.675	0.806122	0.811475	0.72394	0.736973	0.634332	0.691666
10	000989	QDA	0.515021	0.572857	0.638743	0.681081	0.311224	0.344262	0.418525	0.45735	0.543234	0.583808
11	000989	SVC	0.639485	0.694286	0.669082	0.703209	0.706633	0.718579	0.687345	0.710811	0.630189	0.693122
