# Supplementary material for: A Hybrid Method Based on Extreme Learning Machine and Wavelet Transform Denoising for Stock Prediction
Source: Entropy (Basel). 2021 Apr 9;23(4):440. doi: 10.3390/e23040440 (PMC8070264; doi:10.3390/e23040440)
Supplement: Supplementary file 1 [file entropy-23-00440-s001.zip › 400_results_statistics_different_models/000990_metrics_different_models.xlsx]

## Sheet: Sheet1
	Code	model	Valid_Acc	Test_Acc	Valid_P	Test_P	Valid_R	Test_R	Valid_F1	Test_F1	Valid_AUC	Test_AUC
0	000990	ELM	0.656296	0.645926	0.72191	0.664577	0.658974	0.616279	0.689008	0.639517	0.655803	0.646508
1	000990	D_ELM	0.617778	0.681481	0.665552	0.685106	0.557423	0.533113	0.606707	0.599628	0.621479	0.667361
2	000990	KNN	0.602963	0.611852	0.677326	0.628931	0.597436	0.581395	0.634877	0.60423	0.603981	0.61245
3	000990	LR	0.70963	0.656296	0.751295	0.652174	0.74359	0.697674	0.747423	0.674157	0.703374	0.655484
4	000990	RandomForest	0.638519	0.637037	0.722561	0.667797	0.607692	0.572674	0.660167	0.616588	0.644197	0.638301
5	000990	DecisionTree	0.682963	0.631111	0.75	0.651757	0.676923	0.593023	0.71159	0.621005	0.684076	0.631859
6	000990	Gradient Boosting	0.675556	0.65037	0.763077	0.681208	0.635897	0.590116	0.693706	0.632399	0.682861	0.651554
7	000990	AdaBoost	0.69037	0.665185	0.763848	0.689103	0.671795	0.625	0.71487	0.655488	0.693792	0.665974
8	000990	Naive Bayes	0.58963	0.619259	0.680511	0.651568	0.546154	0.543605	0.605974	0.59271	0.597638	0.620745
9	000990	LDA	0.677037	0.657778	0.733696	0.670695	0.692308	0.645349	0.712401	0.657778	0.674224	0.658022
10	000990	QDA	0.522963	0.571852	0.639344	0.607004	0.4	0.453488	0.492114	0.519135	0.545614	0.574176
11	000990	SVC	0.660741	0.659259	0.757188	0.695205	0.607692	0.590116	0.674253	0.638365	0.670513	0.660617
