# Supplementary material for: A Hybrid Method Based on Extreme Learning Machine and Wavelet Transform Denoising for Stock Prediction
Source: Entropy (Basel). 2021 Apr 9;23(4):440. doi: 10.3390/e23040440 (PMC8070264; doi:10.3390/e23040440)
Supplement: Supplementary file 1 [file entropy-23-00440-s001.zip › 400_results_statistics_different_models/000997_metrics_different_models.xlsx]

## Sheet: Sheet1
	Code	model	Valid_Acc	Test_Acc	Valid_P	Test_P	Valid_R	Test_R	Valid_F1	Test_F1	Valid_AUC	Test_AUC
0	000997	ELM	0.627706	0.646974	0.671679	0.627397	0.678481	0.677515	0.675063	0.651494	0.619442	0.647746
1	000997	D_ELM	0.649351	0.680115	0.697337	0.609195	0.70936	0.711409	0.703297	0.656347	0.63691	0.683988
2	000997	KNN	0.611833	0.597983	0.669355	0.585014	0.63038	0.600592	0.649283	0.592701	0.608814	0.598049
3	000997	LR	0.629149	0.599424	0.648069	0.565502	0.764557	0.766272	0.70151	0.650754	0.607111	0.603642
4	000997	RandomForest	0.627706	0.619597	0.682667	0.605114	0.648101	0.630178	0.664935	0.617391	0.624386	0.619864
5	000997	DecisionTree	0.632035	0.638329	0.717391	0.646465	0.58481	0.568047	0.644351	0.604724	0.63972	0.636552
6	000997	Gradient Boosting	0.646465	0.652738	0.709497	0.63662	0.643038	0.668639	0.674635	0.652237	0.647022	0.65314
7	000997	AdaBoost	0.65368	0.65562	0.717087	0.656151	0.648101	0.615385	0.680851	0.635115	0.654588	0.654602
8	000997	Naive Bayes	0.607504	0.605187	0.674221	0.608108	0.602532	0.532544	0.636364	0.567823	0.608313	0.603351
9	000997	LDA	0.637807	0.636888	0.672249	0.605911	0.711392	0.727811	0.691267	0.66129	0.62583	0.639186
10	000997	QDA	0.526696	0.597983	0.64135	0.668571	0.38481	0.346154	0.481013	0.45614	0.549788	0.591616
11	000997	SVC	0.65368	0.657061	0.697201	0.644509	0.693671	0.659763	0.695431	0.652047	0.647171	0.657129
