# Supplementary material for: A Hybrid Method Based on Extreme Learning Machine and Wavelet Transform Denoising for Stock Prediction
Source: Entropy (Basel). 2021 Apr 9;23(4):440. doi: 10.3390/e23040440 (PMC8070264; doi:10.3390/e23040440)
Supplement: Supplementary file 1 [file entropy-23-00440-s001.zip › 400_results_statistics_different_models/000999_metrics_different_models.xlsx]

## Sheet: Sheet1
	Code	model	Valid_Acc	Test_Acc	Valid_P	Test_P	Valid_R	Test_R	Valid_F1	Test_F1	Valid_AUC	Test_AUC
0	000999	ELM	0.583578	0.607038	0.725352	0.736842	0.5	0.497462	0.591954	0.593939	0.605556	0.627203
1	000999	D_ELM	0.673021	0.683284	0.754617	0.733333	0.6875	0.6875	0.719497	0.709677	0.668938	0.682676
2	000999	KNN	0.576246	0.670088	0.697749	0.777049	0.526699	0.601523	0.600277	0.678112	0.589275	0.682706
3	000999	LR	0.59824	0.629032	0.789916	0.813333	0.456311	0.464467	0.578462	0.591276	0.635563	0.659317
4	000999	RandomForest	0.624633	0.690616	0.753247	0.785047	0.563107	0.639594	0.644444	0.704895	0.640813	0.700005
5	000999	DecisionTree	0.627566	0.684751	0.736527	0.791531	0.597087	0.616751	0.659517	0.693295	0.635581	0.697265
6	000999	Gradient Boosting	0.640762	0.699413	0.749254	0.803859	0.609223	0.634518	0.672021	0.70922	0.649056	0.711356
7	000999	AdaBoost	0.636364	0.684751	0.738372	0.782334	0.616505	0.629442	0.671958	0.697609	0.641586	0.694929
8	000999	Naive Bayes	0.458944	0.485337	0.648276	0.656934	0.228155	0.228426	0.337522	0.338983	0.519633	0.532616
9	000999	LDA	0.592375	0.621701	0.75	0.753731	0.487864	0.51269	0.591176	0.610272	0.619858	0.641762
10	000999	QDA	0.447214	0.461877	0.59887	0.582822	0.257282	0.241117	0.359932	0.341113	0.497159	0.502503
11	000999	SVC	0.621701	0.686217	0.746795	0.796053	0.565534	0.614213	0.643646	0.69341	0.636471	0.699468
