# Supplementary material for: A Hybrid Method Based on Extreme Learning Machine and Wavelet Transform Denoising for Stock Prediction
Source: Entropy (Basel). 2021 Apr 9;23(4):440. doi: 10.3390/e23040440 (PMC8070264; doi:10.3390/e23040440)
Supplement: Supplementary file 1 [file entropy-23-00440-s001.zip › 400_results_statistics_different_models/001872_metrics_different_models.xlsx]

## Sheet: Sheet1
	Code	model	Valid_Acc	Test_Acc	Valid_P	Test_P	Valid_R	Test_R	Valid_F1	Test_F1	Valid_AUC	Test_AUC
0	001872	ELM	0.620329	0.618834	0.637744	0.579327	0.771654	0.750779	0.698337	0.654003	0.595896	0.623953
1	001872	D_ELM	0.648729	0.653214	0.685057	0.581152	0.752525	0.755102	0.717208	0.656805	0.625347	0.664218
2	001872	KNN	0.61136	0.590433	0.641026	0.559194	0.721785	0.691589	0.679012	0.618384	0.593531	0.594358
3	001872	LR	0.591928	0.593423	0.601504	0.548323	0.839895	0.866044	0.700986	0.671498	0.551892	0.603999
4	001872	RandomForest	0.632287	0.67713	0.68	0.661538	0.669291	0.669782	0.674603	0.665635	0.626312	0.676845
5	001872	DecisionTree	0.600897	0.636771	0.651596	0.621118	0.643045	0.623053	0.647292	0.622084	0.594092	0.636239
6	001872	Gradient Boosting	0.656203	0.656203	0.681928	0.627451	0.742782	0.697819	0.711055	0.660767	0.642224	0.657818
7	001872	AdaBoost	0.61435	0.656203	0.664879	0.639144	0.650919	0.65109	0.657825	0.645062	0.608445	0.656005
8	001872	Naive Bayes	0.581465	0.54858	0.612975	0.52017	0.71916	0.76324	0.661836	0.618687	0.559233	0.556907
9	001872	LDA	0.638266	0.633782	0.654788	0.589202	0.771654	0.781931	0.708434	0.672021	0.61673	0.639529
10	001872	QDA	0.554559	0.559043	0.600973	0.529018	0.648294	0.738318	0.623737	0.616385	0.539425	0.565998
11	001872	SVC	0.602392	0.650224	0.635934	0.619178	0.706037	0.70405	0.669154	0.658892	0.585657	0.652312
