# Supplementary material for: A Hybrid Method Based on Extreme Learning Machine and Wavelet Transform Denoising for Stock Prediction
Source: Entropy (Basel). 2021 Apr 9;23(4):440. doi: 10.3390/e23040440 (PMC8070264; doi:10.3390/e23040440)
Supplement: Supplementary file 1 [file entropy-23-00440-s001.zip › 400_results_statistics_different_models/001896_metrics_different_models.xlsx]

## Sheet: Sheet1
	Code	model	Valid_Acc	Test_Acc	Valid_P	Test_P	Valid_R	Test_R	Valid_F1	Test_F1	Valid_AUC	Test_AUC
0	001896	ELM	0.631195	0.66035	0.639394	0.67931	0.611594	0.58457	0.625185	0.628389	0.63131	0.659047
1	001896	D_ELM	0.709913	0.702624	0.714646	0.580645	0.766938	0.764479	0.739869	0.66	0.705235	0.714792
2	001896	KNN	0.631195	0.603499	0.647436	0.612457	0.585507	0.525223	0.614916	0.565495	0.631463	0.602153
3	001896	LR	0.607872	0.638484	0.649606	0.696035	0.478261	0.468843	0.550918	0.560284	0.608632	0.635567
4	001896	RandomForest	0.644315	0.676385	0.646377	0.684887	0.646377	0.632047	0.646377	0.657407	0.644303	0.675623
5	001896	DecisionTree	0.66035	0.661808	0.689189	0.696629	0.591304	0.551929	0.636505	0.615894	0.660755	0.659919
6	001896	Gradient Boosting	0.642857	0.66035	0.645349	0.668831	0.643478	0.611276	0.644412	0.63876	0.642853	0.659506
7	001896	AdaBoost	0.631195	0.669096	0.635294	0.685811	0.626087	0.602374	0.630657	0.64139	0.631225	0.667949
8	001896	Naive Bayes	0.562682	0.610787	0.578947	0.637795	0.478261	0.480712	0.52381	0.548223	0.563177	0.608551
9	001896	LDA	0.635569	0.651603	0.673993	0.692913	0.533333	0.522255	0.595469	0.595601	0.636168	0.64938
10	001896	QDA	0.581633	0.587464	0.583333	0.574176	0.588406	0.620178	0.585859	0.596291	0.581593	0.588026
11	001896	SVC	0.644315	0.669096	0.636119	0.660819	0.684058	0.670623	0.659218	0.665685	0.644082	0.669122
