# Supplementary material for: A Hybrid Method Based on Extreme Learning Machine and Wavelet Transform Denoising for Stock Prediction
Source: Entropy (Basel). 2021 Apr 9;23(4):440. doi: 10.3390/e23040440 (PMC8070264; doi:10.3390/e23040440)
Supplement: Supplementary file 1 [file entropy-23-00440-s001.zip › 400_results_statistics_different_models/600010_metrics_different_models.xlsx]

## Sheet: Sheet1
	Code	model	Valid_Acc	Test_Acc	Valid_P	Test_P	Valid_R	Test_R	Valid_F1	Test_F1	Valid_AUC	Test_AUC
0	600010	ELM	0.635193	0.671429	0.678689	0.573333	0.568681	0.490494	0.618834	0.528689	0.638072	0.635407
1	600010	D_ELM	0.638054	0.734286	0.726962	0.712418	0.551813	0.434263	0.627393	0.539604	0.648111	0.668134
2	600010	KNN	0.609442	0.627143	0.651163	0.503968	0.538462	0.48289	0.589474	0.493204	0.612514	0.598424
3	600010	LR	0.565093	0.657143	0.653061	0.592	0.351648	0.281369	0.457143	0.381443	0.574332	0.582332
4	600010	RandomForest	0.669528	0.644286	0.711111	0.530172	0.615385	0.467681	0.659794	0.49697	0.671871	0.609126
5	600010	DecisionTree	0.669528	0.672857	0.698507	0.562963	0.642857	0.577947	0.669528	0.570356	0.670682	0.653962
6	600010	Gradient Boosting	0.659514	0.677143	0.700637	0.579399	0.604396	0.513308	0.648968	0.544355	0.661899	0.644526
7	600010	AdaBoost	0.666667	0.67	0.688761	0.562016	0.656593	0.551331	0.672293	0.556622	0.667103	0.646375
8	600010	Naive Bayes	0.53505	0.637143	0.583691	0.528662	0.373626	0.315589	0.455611	0.395238	0.542037	0.573126
9	600010	LDA	0.612303	0.698571	0.697872	0.651163	0.450549	0.425856	0.547579	0.514943	0.619305	0.644278
10	600010	QDA	0.516452	0.627143	0.557522	0.507576	0.346154	0.254753	0.427119	0.339241	0.523823	0.553006
11	600010	SVC	0.640916	0.678571	0.692833	0.589623	0.557692	0.475285	0.61796	0.526316	0.644518	0.6381
