# Supplementary material for: A Hybrid Method Based on Extreme Learning Machine and Wavelet Transform Denoising for Stock Prediction
Source: Entropy (Basel). 2021 Apr 9;23(4):440. doi: 10.3390/e23040440 (PMC8070264; doi:10.3390/e23040440)
Supplement: Supplementary file 1 [file entropy-23-00440-s001.zip › 400_results_statistics_different_models/600016_metrics_different_models.xlsx]

## Sheet: Sheet1
	Code	model	Valid_Acc	Test_Acc	Valid_P	Test_P	Valid_R	Test_R	Valid_F1	Test_F1	Valid_AUC	Test_AUC
0	600016	ELM	0.647966	0.607843	0.637615	0.781095	0.446945	0.399491	0.52552	0.52862	0.625214	0.63121
1	600016	D_ELM	0.587658	0.641457	0.614173	0.69863	0.443182	0.446064	0.514851	0.544484	0.585857	0.634083
2	600016	KNN	0.608696	0.591036	0.568376	0.758974	0.427653	0.37659	0.488073	0.503401	0.588204	0.615086
3	600016	LR	0.622721	0.568627	0.623529	0.785235	0.340836	0.29771	0.440748	0.431734	0.590816	0.599011
4	600016	RandomForest	0.643759	0.607843	0.628959	0.767773	0.446945	0.412214	0.522556	0.536424	0.621483	0.629783
5	600016	DecisionTree	0.650771	0.614846	0.624	0.747899	0.501608	0.452926	0.55615	0.564184	0.633888	0.633005
6	600016	Gradient Boosting	0.640954	0.613445	0.615063	0.772093	0.472669	0.422392	0.534545	0.546053	0.621907	0.634872
7	600016	AdaBoost	0.650771	0.614846	0.632479	0.768182	0.475884	0.430025	0.543119	0.551387	0.630977	0.635573
8	600016	Naive Bayes	0.608696	0.563025	0.586957	0.79562	0.347267	0.277354	0.436364	0.411321	0.579106	0.595063
9	600016	LDA	0.645161	0.595238	0.642157	0.768041	0.421222	0.379135	0.508738	0.507666	0.619815	0.619474
10	600016	QDA	0.58345	0.470588	0.576087	0.714286	0.170418	0.0636132	0.263027	0.116822	0.536702	0.51623
11	600016	SVC	0.632539	0.619048	0.60166	0.78673	0.466238	0.422392	0.525362	0.549669	0.613716	0.641102
