# Supplementary material for: A Hybrid Method Based on Extreme Learning Machine and Wavelet Transform Denoising for Stock Prediction
Source: Entropy (Basel). 2021 Apr 9;23(4):440. doi: 10.3390/e23040440 (PMC8070264; doi:10.3390/e23040440)
Supplement: Supplementary file 1 [file entropy-23-00440-s001.zip › 400_results_statistics_different_models/600028_metrics_different_models.xlsx]

## Sheet: Sheet1
	Code	model	Valid_Acc	Test_Acc	Valid_P	Test_P	Valid_R	Test_R	Valid_F1	Test_F1	Valid_AUC	Test_AUC
0	600028	ELM	0.648415	0.723343	0.797721	0.711111	0.618102	0.689231	0.696517	0.7	0.661748	0.721309
1	600028	D_ELM	0.618156	0.743516	0.854938	0.690763	0.559596	0.630037	0.676435	0.659004	0.661708	0.723569
2	600028	KNN	0.502882	0.665706	0.682432	0.680934	0.445916	0.538462	0.539386	0.601375	0.527937	0.65812
3	600028	LR	0.621037	0.698847	0.787879	0.707143	0.573951	0.609231	0.664112	0.654545	0.641748	0.693504
4	600028	RandomForest	0.580692	0.701729	0.746951	0.710714	0.540839	0.612308	0.627401	0.657851	0.59822	0.696398
5	600028	DecisionTree	0.590778	0.695965	0.771704	0.72093	0.529801	0.572308	0.628272	0.638079	0.617598	0.688593
6	600028	Gradient Boosting	0.628242	0.701729	0.774648	0.675595	0.607064	0.698462	0.680693	0.686838	0.637557	0.701534
7	600028	AdaBoost	0.606628	0.711816	0.779503	0.72242	0.554084	0.624615	0.647742	0.669967	0.629739	0.706617
8	600028	Naive Bayes	0.646974	0.670029	0.76	0.625654	0.671082	0.735385	0.712778	0.676096	0.636371	0.673925
9	600028	LDA	0.589337	0.694524	0.770968	0.696864	0.527594	0.615385	0.626474	0.653595	0.616494	0.689806
10	600028	QDA	0.407781	0.582133	0.656716	0.66055	0.19426	0.221538	0.29983	0.331797	0.501695	0.560634
11	600028	SVC	0.652738	0.723343	0.789617	0.702128	0.637969	0.710769	0.705739	0.706422	0.659234	0.722593
