# Supplementary material for: A Hybrid Method Based on Extreme Learning Machine and Wavelet Transform Denoising for Stock Prediction
Source: Entropy (Basel). 2021 Apr 9;23(4):440. doi: 10.3390/e23040440 (PMC8070264; doi:10.3390/e23040440)
Supplement: Supplementary file 1 [file entropy-23-00440-s001.zip › 400_results_statistics_different_models/600037_metrics_different_models.xlsx]

## Sheet: Sheet1
	Code	model	Valid_Acc	Test_Acc	Valid_P	Test_P	Valid_R	Test_R	Valid_F1	Test_F1	Valid_AUC	Test_AUC
0	600037	ELM	0.638928	0.664316	0.663158	0.64095	0.663158	0.648649	0.663158	0.644776	0.63705	0.66342
1	600037	D_ELM	0.671368	0.781382	0.626812	0.633166	0.570957	0.605769	0.597582	0.619165	0.658631	0.73003
2	600037	KNN	0.57969	0.634697	0.63141	0.622517	0.518421	0.564565	0.569364	0.592126	0.584438	0.630687
3	600037	LR	0.653032	0.605078	0.644397	0.556989	0.786842	0.777778	0.708531	0.649123	0.642661	0.614953
4	600037	RandomForest	0.589563	0.653032	0.643087	0.639871	0.526316	0.597598	0.578871	0.618012	0.594465	0.649863
5	600037	DecisionTree	0.588152	0.638928	0.647651	0.649805	0.507895	0.501502	0.569322	0.566102	0.594373	0.63107
6	600037	Gradient Boosting	0.614951	0.647391	0.664615	0.635179	0.568421	0.585586	0.612766	0.609375	0.618557	0.643857
7	600037	AdaBoost	0.582511	0.630465	0.636364	0.630996	0.515789	0.513514	0.569767	0.566225	0.587682	0.623778
8	600037	Naive Bayes	0.54725	0.619182	0.596091	0.62753	0.481579	0.465465	0.532751	0.534483	0.55234	0.610392
9	600037	LDA	0.660085	0.627645	0.665871	0.584767	0.734211	0.714715	0.698373	0.643243	0.654339	0.632623
10	600037	QDA	0.500705	0.559944	0.580247	0.59633	0.247368	0.195195	0.346863	0.294118	0.520341	0.539087
11	600037	SVC	0.631876	0.648801	0.656168	0.630435	0.657895	0.60961	0.65703	0.619847	0.629859	0.64656
