# Supplementary material for: A Hybrid Method Based on Extreme Learning Machine and Wavelet Transform Denoising for Stock Prediction
Source: Entropy (Basel). 2021 Apr 9;23(4):440. doi: 10.3390/e23040440 (PMC8070264; doi:10.3390/e23040440)
Supplement: Supplementary file 1 [file entropy-23-00440-s001.zip › 400_results_statistics_different_models/600039_metrics_different_models.xlsx]

## Sheet: Sheet1
	Code	model	Valid_Acc	Test_Acc	Valid_P	Test_P	Valid_R	Test_R	Valid_F1	Test_F1	Valid_AUC	Test_AUC
0	600039	ELM	0.669342	0.660256	0.677914	0.649573	0.686335	0.719243	0.682099	0.682635	0.668749	0.659296
1	600039	D_ELM	0.686998	0.6875	0.701613	0.745247	0.589831	0.604938	0.640884	0.667802	0.68211	0.690802
2	600039	KNN	0.670947	0.602564	0.706714	0.61165	0.621118	0.596215	0.661157	0.603834	0.672685	0.602668
3	600039	LR	0.632424	0.644231	0.600432	0.606742	0.863354	0.851735	0.70828	0.708661	0.624368	0.640851
4	600039	RandomForest	0.662921	0.655449	0.676101	0.663462	0.667702	0.652997	0.671875	0.658188	0.662755	0.655489
5	600039	DecisionTree	0.685393	0.666667	0.715753	0.681063	0.649068	0.646688	0.680782	0.66343	0.68666	0.666992
6	600039	Gradient Boosting	0.677368	0.682692	0.695793	0.680851	0.667702	0.706625	0.681458	0.693498	0.677705	0.682303
7	600039	AdaBoost	0.677368	0.673077	0.695793	0.678233	0.667702	0.678233	0.681458	0.678233	0.677705	0.672993
8	600039	Naive Bayes	0.645265	0.605769	0.608602	0.577007	0.878882	0.839117	0.719187	0.683805	0.637115	0.601969
9	600039	LDA	0.608347	0.634615	0.601562	0.613232	0.717391	0.760252	0.654391	0.678873	0.604543	0.632569
10	600039	QDA	0.542536	0.514423	0.53484	0.512681	0.881988	0.892744	0.665885	0.651323	0.530695	0.508261
11	600039	SVC	0.674157	0.665064	0.673469	0.654286	0.717391	0.722397	0.694737	0.686657	0.672649	0.66413
