# Supplementary material for: A Hybrid Method Based on Extreme Learning Machine and Wavelet Transform Denoising for Stock Prediction
Source: Entropy (Basel). 2021 Apr 9;23(4):440. doi: 10.3390/e23040440 (PMC8070264; doi:10.3390/e23040440)
Supplement: Supplementary file 1 [file entropy-23-00440-s001.zip › 400_results_statistics_different_models/600058_metrics_different_models.xlsx]

## Sheet: Sheet1
	Code	model	Valid_Acc	Test_Acc	Valid_P	Test_P	Valid_R	Test_R	Valid_F1	Test_F1	Valid_AUC	Test_AUC
0	600058	ELM	0.638484	0.670554	0.638418	0.643678	0.653179	0.687117	0.645714	0.664688	0.638354	0.671336
1	600058	D_ELM	0.672012	0.688047	0.6	0.643204	0.75	0.798193	0.666667	0.712366	0.680699	0.691469
2	600058	KNN	0.623907	0.632653	0.634146	0.601648	0.601156	0.671779	0.617211	0.634783	0.624107	0.634501
3	600058	LR	0.655977	0.651603	0.647849	0.614173	0.696532	0.717791	0.671309	0.661952	0.655619	0.654729
4	600058	RandomForest	0.654519	0.680758	0.670846	0.655072	0.618497	0.693252	0.643609	0.673621	0.654837	0.681348
5	600058	DecisionTree	0.623907	0.688047	0.641026	0.675	0.578035	0.662577	0.607903	0.668731	0.624311	0.686844
6	600058	Gradient Boosting	0.667638	0.683673	0.676647	0.662687	0.653179	0.680982	0.664706	0.67171	0.667766	0.683546
7	600058	AdaBoost	0.638484	0.676385	0.654088	0.653846	0.601156	0.677914	0.626506	0.665663	0.638813	0.676457
8	600058	Naive Bayes	0.612245	0.618076	0.616959	0.590909	0.609827	0.638037	0.613372	0.613569	0.612266	0.619018
9	600058	LDA	0.64723	0.661808	0.644444	0.629834	0.67052	0.699387	0.657224	0.662791	0.647025	0.663582
10	600058	QDA	0.569971	0.613703	0.563591	0.584958	0.653179	0.644172	0.605087	0.613139	0.569237	0.615141
11	600058	SVC	0.666181	0.672012	0.667622	0.640669	0.67341	0.705521	0.670504	0.671533	0.666117	0.673594
