# Supplementary material for: A Hybrid Method Based on Extreme Learning Machine and Wavelet Transform Denoising for Stock Prediction
Source: Entropy (Basel). 2021 Apr 9;23(4):440. doi: 10.3390/e23040440 (PMC8070264; doi:10.3390/e23040440)
Supplement: Supplementary file 1 [file entropy-23-00440-s001.zip › 400_results_statistics_different_models/600061_metrics_different_models.xlsx]

## Sheet: Sheet1
	Code	model	Valid_Acc	Test_Acc	Valid_P	Test_P	Valid_R	Test_R	Valid_F1	Test_F1	Valid_AUC	Test_AUC
0	600061	ELM	0.645022	0.646974	0.564607	0.525714	0.688356	0.69962	0.62037	0.600326	0.650911	0.657234
1	600061	D_ELM	0.685426	0.711816	0.629108	0.649533	0.490842	0.526515	0.55144	0.58159	0.651374	0.676048
2	600061	KNN	0.594517	0.619597	0.51585	0.498208	0.613014	0.528517	0.56025	0.512915	0.597031	0.601846
3	600061	LR	0.544012	0.597983	0.474684	0.481481	0.770548	0.790875	0.587467	0.598561	0.5748	0.635576
4	600061	RandomForest	0.643579	0.667147	0.572816	0.555172	0.606164	0.612167	0.589018	0.582278	0.638494	0.656432
5	600061	DecisionTree	0.630592	0.649856	0.553254	0.530488	0.640411	0.661597	0.593651	0.588832	0.631926	0.652144
6	600061	Gradient Boosting	0.62482	0.697406	0.55298	0.590444	0.571918	0.657795	0.56229	0.622302	0.61763	0.689686
7	600061	AdaBoost	0.642136	0.659942	0.567073	0.543131	0.636986	0.646388	0.6	0.590278	0.641436	0.657301
8	600061	Naive Bayes	0.564214	0.639769	0.471591	0.549618	0.284247	0.273764	0.354701	0.365482	0.526163	0.568437
9	600061	LDA	0.59596	0.62536	0.514218	0.503817	0.743151	0.752852	0.607843	0.603659	0.615964	0.650208
10	600061	QDA	0.591631	0.632565	0.522388	0.519231	0.359589	0.410646	0.425963	0.458599	0.560094	0.589314
11	600061	SVC	0.650794	0.680115	0.579114	0.565079	0.626712	0.676806	0.601974	0.615917	0.647521	0.67947
