# Supplementary material for: A Hybrid Method Based on Extreme Learning Machine and Wavelet Transform Denoising for Stock Prediction
Source: Entropy (Basel). 2021 Apr 9;23(4):440. doi: 10.3390/e23040440 (PMC8070264; doi:10.3390/e23040440)
Supplement: Supplementary file 1 [file entropy-23-00440-s001.zip › 400_results_statistics_different_models/600063_metrics_different_models.xlsx]

## Sheet: Sheet1
	Code	model	Valid_Acc	Test_Acc	Valid_P	Test_P	Valid_R	Test_R	Valid_F1	Test_F1	Valid_AUC	Test_AUC
0	600063	ELM	0.671408	0.68608	0.683908	0.645646	0.662953	0.676101	0.673267	0.660522	0.671593	0.685201
1	600063	D_ELM	0.617354	0.690341	0.725581	0.863095	0.42623	0.426471	0.537005	0.570866	0.625578	0.681642
2	600063	KNN	0.615932	0.637784	0.628986	0.59403	0.604457	0.625786	0.616477	0.609495	0.616182	0.636727
3	600063	LR	0.682788	0.683239	0.69209	0.636103	0.682451	0.698113	0.687237	0.665667	0.682795	0.684549
4	600063	RandomForest	0.658606	0.676136	0.678679	0.633136	0.629526	0.672956	0.653179	0.652439	0.65924	0.675856
5	600063	DecisionTree	0.650071	0.701705	0.703971	0.688811	0.543175	0.619497	0.613208	0.652318	0.652402	0.694463
6	600063	Gradient Boosting	0.657183	0.700284	0.671512	0.657817	0.643454	0.701258	0.657183	0.678843	0.657483	0.70037
7	600063	AdaBoost	0.650071	0.683239	0.673846	0.647059	0.610028	0.657233	0.640351	0.652106	0.650944	0.680948
8	600063	Naive Bayes	0.640114	0.677557	0.660606	0.645367	0.607242	0.63522	0.632801	0.640254	0.64083	0.673828
9	600063	LDA	0.6899	0.663352	0.707965	0.616046	0.668524	0.676101	0.687679	0.644678	0.690366	0.664475
10	600063	QDA	0.556188	0.59517	0.615764	0.602484	0.348189	0.305031	0.44484	0.40501	0.560723	0.569614
11	600063	SVC	0.651494	0.690341	0.668639	0.649701	0.629526	0.68239	0.648494	0.665644	0.651973	0.689641
