# Supplementary material for: A Hybrid Method Based on Extreme Learning Machine and Wavelet Transform Denoising for Stock Prediction
Source: Entropy (Basel). 2021 Apr 9;23(4):440. doi: 10.3390/e23040440 (PMC8070264; doi:10.3390/e23040440)
Supplement: Supplementary file 1 [file entropy-23-00440-s001.zip › 400_results_statistics_different_models/600067_metrics_different_models.xlsx]

## Sheet: Sheet1
	Code	model	Valid_Acc	Test_Acc	Valid_P	Test_P	Valid_R	Test_R	Valid_F1	Test_F1	Valid_AUC	Test_AUC
0	600067	ELM	0.633941	0.674614	0.68239	0.709677	0.575597	0.567335	0.62446	0.630573	0.637501	0.672404
1	600067	D_ELM	0.639551	0.7223	0.632275	0.740214	0.669468	0.624625	0.65034	0.677524	0.639509	0.71626
2	600067	KNN	0.59467	0.633941	0.61828	0.631737	0.61008	0.604585	0.614152	0.617862	0.59373	0.633336
3	600067	LR	0.605891	0.687237	0.623711	0.681034	0.64191	0.679083	0.63268	0.680057	0.603693	0.687069
4	600067	RandomForest	0.640954	0.68864	0.666667	0.709571	0.64191	0.616046	0.654054	0.659509	0.640895	0.687144
5	600067	DecisionTree	0.628331	0.701262	0.647368	0.696532	0.65252	0.690544	0.649934	0.693525	0.626855	0.701041
6	600067	Gradient Boosting	0.629734	0.704067	0.651475	0.715625	0.644562	0.65616	0.648	0.684604	0.628829	0.70308
7	600067	AdaBoost	0.625526	0.702665	0.641753	0.698551	0.660477	0.690544	0.65098	0.694524	0.623393	0.702415
8	600067	Naive Bayes	0.531557	0.54979	0.6	0.622807	0.342175	0.203438	0.435811	0.306695	0.543111	0.542653
9	600067	LDA	0.622721	0.685835	0.644385	0.682216	0.639257	0.670487	0.641811	0.676301	0.621712	0.685518
10	600067	QDA	0.541374	0.514727	0.645349	0.516854	0.29443	0.131805	0.404372	0.210046	0.556441	0.506837
11	600067	SVC	0.647966	0.701262	0.675978	0.720779	0.64191	0.636103	0.658503	0.675799	0.648336	0.69992
