# Supplementary material for: A Hybrid Method Based on Extreme Learning Machine and Wavelet Transform Denoising for Stock Prediction
Source: Entropy (Basel). 2021 Apr 9;23(4):440. doi: 10.3390/e23040440 (PMC8070264; doi:10.3390/e23040440)
Supplement: Supplementary file 1 [file entropy-23-00440-s001.zip › 400_results_statistics_different_models/600068_metrics_different_models.xlsx]

## Sheet: Sheet1
	Code	model	Valid_Acc	Test_Acc	Valid_P	Test_P	Valid_R	Test_R	Valid_F1	Test_F1	Valid_AUC	Test_AUC
0	600068	ELM	0.642553	0.675177	0.735537	0.599174	0.631206	0.523466	0.679389	0.558767	0.64539	0.648415
1	600068	D_ELM	0.668085	0.716312	0.778135	0.64881	0.594595	0.436	0.674095	0.521531	0.681525	0.653165
2	600068	KNN	0.575887	0.636879	0.674157	0.536332	0.567376	0.559567	0.616175	0.547703	0.578014	0.623241
3	600068	LR	0.598582	0.662411	0.734899	0.594203	0.51773	0.444043	0.60749	0.508264	0.618794	0.623891
4	600068	RandomForest	0.638298	0.648227	0.712121	0.551237	0.666667	0.563177	0.688645	0.557143	0.631206	0.633224
5	600068	DecisionTree	0.649645	0.632624	0.732804	0.529032	0.654846	0.592058	0.691635	0.558773	0.648345	0.625468
6	600068	Gradient Boosting	0.653901	0.662411	0.733681	0.567944	0.664303	0.588448	0.69727	0.578014	0.6513	0.649364
7	600068	AdaBoost	0.651064	0.641135	0.719603	0.538961	0.685579	0.599278	0.702179	0.567521	0.642435	0.633751
8	600068	Naive Bayes	0.548936	0.615603	0.695167	0.52027	0.44208	0.277978	0.540462	0.362353	0.57565	0.556045
9	600068	LDA	0.622695	0.666667	0.757377	0.59292	0.546099	0.483755	0.634615	0.532803	0.641844	0.634401
10	600068	QDA	0.507801	0.629787	0.668142	0.559701	0.356974	0.270758	0.465331	0.364964	0.545508	0.566454
11	600068	SVC	0.660993	0.683688	0.738342	0.600746	0.673759	0.581227	0.704574	0.590826	0.657801	0.665614
