# Supplementary material for: A Hybrid Method Based on Extreme Learning Machine and Wavelet Transform Denoising for Stock Prediction
Source: Entropy (Basel). 2021 Apr 9;23(4):440. doi: 10.3390/e23040440 (PMC8070264; doi:10.3390/e23040440)
Supplement: Supplementary file 1 [file entropy-23-00440-s001.zip › 400_results_statistics_different_models/600071_metrics_different_models.xlsx]

## Sheet: Sheet1
	Code	model	Valid_Acc	Test_Acc	Valid_P	Test_P	Valid_R	Test_R	Valid_F1	Test_F1	Valid_AUC	Test_AUC
0	600071	ELM	0.645255	0.648688	0.605128	0.573034	0.726154	0.696246	0.66014	0.628659	0.649188	0.654739
1	600071	D_ELM	0.689051	0.651603	0.671512	0.588629	0.697885	0.60274	0.684444	0.595601	0.689338	0.645278
2	600071	KNN	0.556204	0.616618	0.527559	0.541899	0.618462	0.662116	0.569405	0.596006	0.559231	0.622407
3	600071	LR	0.588321	0.578717	0.545842	0.504255	0.787692	0.808874	0.644836	0.621232	0.598013	0.607999
4	600071	RandomForest	0.610219	0.667638	0.583333	0.597598	0.624615	0.679181	0.603269	0.635783	0.610919	0.669107
5	600071	DecisionTree	0.649635	0.672012	0.626113	0.618056	0.649231	0.607509	0.637462	0.612737	0.649615	0.663805
6	600071	Gradient Boosting	0.640876	0.676385	0.611268	0.613419	0.667692	0.65529	0.638235	0.633663	0.642179	0.673701
7	600071	AdaBoost	0.614599	0.676385	0.591592	0.619529	0.606154	0.627986	0.598784	0.623729	0.614188	0.670227
8	600071	Naive Bayes	0.562044	0.602041	0.531172	0.527027	0.655385	0.665529	0.586777	0.588235	0.566581	0.610118
9	600071	LDA	0.632117	0.645773	0.58548	0.560976	0.769231	0.784983	0.664894	0.654339	0.638782	0.663484
10	600071	QDA	0.626277	0.618076	0.64557	0.569507	0.470769	0.433447	0.544484	0.492248	0.618718	0.594586
11	600071	SVC	0.637956	0.66035	0.606061	0.590909	0.676923	0.665529	0.639535	0.626003	0.63985	0.661009
