# Supplementary material for: A Hybrid Method Based on Extreme Learning Machine and Wavelet Transform Denoising for Stock Prediction
Source: Entropy (Basel). 2021 Apr 9;23(4):440. doi: 10.3390/e23040440 (PMC8070264; doi:10.3390/e23040440)
Supplement: Supplementary file 1 [file entropy-23-00440-s001.zip › 400_results_statistics_different_models/600072_metrics_different_models.xlsx]

## Sheet: Sheet1
	Code	model	Valid_Acc	Test_Acc	Valid_P	Test_P	Valid_R	Test_R	Valid_F1	Test_F1	Valid_AUC	Test_AUC
0	600072	ELM	0.636234	0.61396	0.616337	0.623684	0.713467	0.649315	0.661355	0.636242	0.636563	0.612491
1	600072	D_ELM	0.666191	0.698006	0.726923	0.660606	0.536932	0.411321	0.617647	0.506977	0.666747	0.641587
2	600072	KNN	0.57204	0.575499	0.563307	0.588859	0.624642	0.608219	0.592391	0.598383	0.572264	0.574139
3	600072	LR	0.620542	0.622507	0.594533	0.613122	0.747851	0.742466	0.662437	0.671623	0.621085	0.617524
4	600072	RandomForest	0.629101	0.621083	0.619946	0.641834	0.659026	0.613699	0.638889	0.627451	0.629229	0.621389
5	600072	DecisionTree	0.603424	0.586895	0.595174	0.603878	0.636103	0.59726	0.614958	0.600551	0.603563	0.586464
6	600072	Gradient Boosting	0.650499	0.625356	0.639037	0.645714	0.684814	0.619178	0.661134	0.632168	0.650646	0.625613
7	600072	AdaBoost	0.614836	0.599715	0.605333	0.62426	0.65043	0.578082	0.627072	0.600284	0.614988	0.600614
8	600072	Naive Bayes	0.559201	0.535613	0.545662	0.543624	0.684814	0.665753	0.60737	0.598522	0.559736	0.530206
9	600072	LDA	0.64622	0.655271	0.622276	0.651106	0.73639	0.726027	0.674541	0.686528	0.646604	0.652331
10	600072	QDA	0.579173	0.566952	0.571809	0.582656	0.616046	0.589041	0.593103	0.585831	0.57933	0.566034
11	600072	SVC	0.620542	0.606838	0.606684	0.619303	0.676218	0.632877	0.639566	0.626016	0.620779	0.605756
