# Supplementary material for: A Hybrid Method Based on Extreme Learning Machine and Wavelet Transform Denoising for Stock Prediction
Source: Entropy (Basel). 2021 Apr 9;23(4):440. doi: 10.3390/e23040440 (PMC8070264; doi:10.3390/e23040440)
Supplement: Supplementary file 1 [file entropy-23-00440-s001.zip › 400_results_statistics_different_models/600078_metrics_different_models.xlsx]

## Sheet: Sheet1
	Code	model	Valid_Acc	Test_Acc	Valid_P	Test_P	Valid_R	Test_R	Valid_F1	Test_F1	Valid_AUC	Test_AUC
0	600078	ELM	0.681366	0.629261	0.683805	0.59383	0.724796	0.691617	0.703704	0.639004	0.679362	0.632295
1	600078	D_ELM	0.681366	0.651989	0.678571	0.572626	0.730769	0.690236	0.703704	0.625954	0.679544	0.657157
2	600078	KNN	0.638691	0.613636	0.652291	0.587571	0.659401	0.622754	0.655827	0.604651	0.637736	0.61408
3	600078	LR	0.614509	0.565341	0.596	0.527344	0.811989	0.808383	0.687428	0.638298	0.605399	0.577165
4	600078	RandomForest	0.675676	0.632102	0.679587	0.601078	0.716621	0.667665	0.697613	0.632624	0.673787	0.633832
5	600078	DecisionTree	0.658606	0.598011	0.69419	0.578462	0.618529	0.562874	0.654179	0.570561	0.660455	0.596302
6	600078	Gradient Boosting	0.682788	0.620739	0.686528	0.586563	0.722071	0.679641	0.703851	0.629681	0.680976	0.623604
7	600078	AdaBoost	0.658606	0.600852	0.672087	0.571429	0.675749	0.634731	0.673913	0.601418	0.657815	0.6025
8	600078	Naive Bayes	0.618777	0.553977	0.611738	0.524155	0.73842	0.649701	0.669136	0.580214	0.613257	0.558634
9	600078	LDA	0.644381	0.605114	0.629712	0.563636	0.773842	0.742515	0.694377	0.640827	0.638409	0.611798
10	600078	QDA	0.536273	0.555398	0.621302	0.554974	0.286104	0.317365	0.391791	0.40381	0.547814	0.543818
11	600078	SVC	0.664296	0.619318	0.658596	0.584615	0.741144	0.682635	0.697436	0.629834	0.660751	0.622398
