# Supplementary material for: A Hybrid Method Based on Extreme Learning Machine and Wavelet Transform Denoising for Stock Prediction
Source: Entropy (Basel). 2021 Apr 9;23(4):440. doi: 10.3390/e23040440 (PMC8070264; doi:10.3390/e23040440)
Supplement: Supplementary file 1 [file entropy-23-00440-s001.zip › 400_results_statistics_different_models/600080_metrics_different_models.xlsx]

## Sheet: Sheet1
	Code	model	Valid_Acc	Test_Acc	Valid_P	Test_P	Valid_R	Test_R	Valid_F1	Test_F1	Valid_AUC	Test_AUC
0	600080	ELM	0.683616	0.679831	0.728665	0.640845	0.769053	0.786744	0.748315	0.706339	0.659072	0.682046
1	600080	D_ELM	0.644068	0.732017	0.701571	0.740984	0.660099	0.670623	0.680203	0.70405	0.641308	0.729129
2	600080	KNN	0.672316	0.685472	0.741007	0.668478	0.713626	0.708934	0.727059	0.688112	0.660449	0.685959
3	600080	LR	0.683616	0.631876	0.699048	0.58498	0.847575	0.853026	0.76618	0.694021	0.636515	0.636458
4	600080	RandomForest	0.662429	0.684062	0.7277	0.675214	0.715935	0.682997	0.721769	0.679083	0.647059	0.68404
5	600080	DecisionTree	0.685028	0.703808	0.761194	0.686649	0.706697	0.726225	0.732934	0.705882	0.678803	0.704273
6	600080	Gradient Boosting	0.696328	0.71086	0.740088	0.678392	0.775982	0.778098	0.75761	0.724832	0.673445	0.712253
7	600080	AdaBoost	0.69209	0.682652	0.740492	0.65099	0.764434	0.757925	0.752273	0.700399	0.671308	0.684211
8	600080	Naive Bayes	0.672316	0.671368	0.733179	0.655738	0.729792	0.691643	0.731481	0.673212	0.655805	0.671788
9	600080	LDA	0.694915	0.667137	0.733333	0.62585	0.787529	0.795389	0.759465	0.700508	0.66831	0.669794
10	600080	QDA	0.495763	0.564175	0.652	0.580508	0.376443	0.394813	0.477306	0.469983	0.53004	0.560666
11	600080	SVC	0.700565	0.705219	0.742857	0.67602	0.7806	0.763689	0.761261	0.717185	0.677573	0.70643
