# Supplementary material for: A Hybrid Method Based on Extreme Learning Machine and Wavelet Transform Denoising for Stock Prediction
Source: Entropy (Basel). 2021 Apr 9;23(4):440. doi: 10.3390/e23040440 (PMC8070264; doi:10.3390/e23040440)
Supplement: Supplementary file 1 [file entropy-23-00440-s001.zip › 400_results_statistics_different_models/600081_metrics_different_models.xlsx]

## Sheet: Sheet1
	Code	model	Valid_Acc	Test_Acc	Valid_P	Test_P	Valid_R	Test_R	Valid_F1	Test_F1	Valid_AUC	Test_AUC
0	600081	ELM	0.579466	0.632022	0.71374	0.686047	0.454988	0.494413	0.555721	0.574675	0.602494	0.6328
1	600081	D_ELM	0.658228	0.686798	0.749216	0.738182	0.594527	0.573446	0.662968	0.645469	0.667814	0.686165
2	600081	KNN	0.610408	0.626404	0.704268	0.630682	0.562044	0.620112	0.625169	0.625352	0.619355	0.62644
3	600081	LR	0.606188	0.632022	0.749049	0.681818	0.479319	0.502793	0.58457	0.578778	0.629659	0.632753
4	600081	RandomForest	0.630098	0.675562	0.711429	0.670241	0.605839	0.698324	0.654402	0.683995	0.634586	0.675433
5	600081	DecisionTree	0.627286	0.672753	0.69837	0.663185	0.625304	0.709497	0.65982	0.68556	0.627652	0.672545
6	600081	Gradient Boosting	0.628692	0.682584	0.715543	0.688571	0.593674	0.673184	0.648936	0.680791	0.63517	0.682637
7	600081	AdaBoost	0.630098	0.676966	0.722892	0.680791	0.583942	0.673184	0.64603	0.676966	0.638637	0.676988
8	600081	Naive Bayes	0.461322	0.526685	0.569307	0.57047	0.279805	0.23743	0.375204	0.335306	0.494903	0.52832
9	600081	LDA	0.62166	0.650281	0.746528	0.689895	0.523114	0.553073	0.615165	0.613953	0.639891	0.65083
10	600081	QDA	0.469761	0.505618	0.575221	0.518072	0.316302	0.240223	0.408163	0.328244	0.498151	0.507117
11	600081	SVC	0.613221	0.679775	0.701183	0.698171	0.576642	0.639665	0.632844	0.667638	0.619988	0.680002
