# Supplementary material for: A Hybrid Method Based on Extreme Learning Machine and Wavelet Transform Denoising for Stock Prediction
Source: Entropy (Basel). 2021 Apr 9;23(4):440. doi: 10.3390/e23040440 (PMC8070264; doi:10.3390/e23040440)
Supplement: Supplementary file 1 [file entropy-23-00440-s001.zip › 400_results_statistics_different_models/600082_metrics_different_models.xlsx]

## Sheet: Sheet1
	Code	model	Valid_Acc	Test_Acc	Valid_P	Test_P	Valid_R	Test_R	Valid_F1	Test_F1	Valid_AUC	Test_AUC
0	600082	ELM	0.667137	0.648801	0.686717	0.64759	0.711688	0.619597	0.69898	0.633284	0.662943	0.648196
1	600082	D_ELM	0.658674	0.653032	0.698925	0.632075	0.666667	0.443709	0.682415	0.521401	0.657785	0.626031
2	600082	KNN	0.617772	0.590973	0.65	0.59164	0.641558	0.530259	0.645752	0.559271	0.615532	0.589715
3	600082	LR	0.669958	0.647391	0.693095	0.635097	0.703896	0.657061	0.698454	0.645892	0.666763	0.647591
4	600082	RandomForest	0.669958	0.64598	0.697128	0.643713	0.693506	0.619597	0.695313	0.631424	0.667741	0.645434
5	600082	DecisionTree	0.650212	0.614951	0.657471	0.587678	0.742857	0.714697	0.697561	0.644993	0.64149	0.617017
6	600082	Gradient Boosting	0.667137	0.643159	0.680387	0.629834	0.72987	0.657061	0.704261	0.643159	0.661231	0.643447
7	600082	AdaBoost	0.657264	0.647391	0.666667	0.625974	0.737662	0.694524	0.70037	0.65847	0.649695	0.648367
8	600082	Naive Bayes	0.64457	0.606488	0.684211	0.629771	0.641558	0.475504	0.662198	0.541872	0.644853	0.603774
9	600082	LDA	0.660085	0.637518	0.684615	0.633929	0.693506	0.613833	0.689032	0.623719	0.656938	0.637027
10	600082	QDA	0.554302	0.51763	0.56	0.504259	0.836364	0.853026	0.670833	0.633833	0.52775	0.524579
11	600082	SVC	0.67701	0.636107	0.692118	0.630499	0.72987	0.619597	0.710493	0.625	0.672034	0.635765
