# Supplementary material for: A Hybrid Method Based on Extreme Learning Machine and Wavelet Transform Denoising for Stock Prediction
Source: Entropy (Basel). 2021 Apr 9;23(4):440. doi: 10.3390/e23040440 (PMC8070264; doi:10.3390/e23040440)
Supplement: Supplementary file 1 [file entropy-23-00440-s001.zip › 400_results_statistics_different_models/600083_metrics_different_models.xlsx]

## Sheet: Sheet1
	Code	model	Valid_Acc	Test_Acc	Valid_P	Test_P	Valid_R	Test_R	Valid_F1	Test_F1	Valid_AUC	Test_AUC
0	600083	ELM	0.648352	0.663009	0.659674	0.551282	0.783934	0.843137	0.716456	0.666667	0.627474	0.693109
1	600083	D_ELM	0.643642	0.719436	0.694915	0.676768	0.673973	0.707746	0.684284	0.69191	0.638457	0.71828
2	600083	KNN	0.610675	0.666144	0.649867	0.5625	0.67867	0.741176	0.663957	0.639594	0.600205	0.678682
3	600083	LR	0.629513	0.528213	0.618147	0.454902	0.905817	0.909804	0.734831	0.606536	0.586967	0.591978
4	600083	RandomForest	0.631083	0.684953	0.659091	0.583333	0.722992	0.741176	0.689564	0.65285	0.616931	0.694348
5	600083	DecisionTree	0.643642	0.68652	0.664216	0.580175	0.750693	0.780392	0.704811	0.665552	0.627158	0.702207
6	600083	Gradient Boosting	0.642072	0.694357	0.662592	0.590909	0.750693	0.764706	0.703896	0.666667	0.625346	0.706113
7	600083	AdaBoost	0.635793	0.688088	0.651765	0.58046	0.767313	0.792157	0.704835	0.669983	0.615541	0.705478
8	600083	Naive Bayes	0.569859	0.706897	0.633846	0.628788	0.570637	0.65098	0.600583	0.639692	0.569739	0.697553
9	600083	LDA	0.635793	0.590909	0.63871	0.493182	0.822715	0.85098	0.719128	0.62446	0.60701	0.634367
10	600083	QDA	0.591837	0.489028	0.59619	0.427105	0.867036	0.815686	0.706546	0.560647	0.54946	0.543613
11	600083	SVC	0.634223	0.672414	0.649533	0.56117	0.770083	0.827451	0.704689	0.66878	0.613302	0.698321
