# Supplementary material for: A Hybrid Method Based on Extreme Learning Machine and Wavelet Transform Denoising for Stock Prediction
Source: Entropy (Basel). 2021 Apr 9;23(4):440. doi: 10.3390/e23040440 (PMC8070264; doi:10.3390/e23040440)
Supplement: Supplementary file 1 [file entropy-23-00440-s001.zip › 400_results_statistics_different_models/600086_metrics_different_models.xlsx]

## Sheet: Sheet1
	Code	model	Valid_Acc	Test_Acc	Valid_P	Test_P	Valid_R	Test_R	Valid_F1	Test_F1	Valid_AUC	Test_AUC
0	600086	ELM	0.448795	0.641566	0.684982	0.5	0.400428	0.466387	0.505405	0.482609	0.48194	0.602912
1	600086	D_ELM	0.587349	0.746988	0.798408	0.4	0.603206	0.564885	0.687215	0.468354	0.5713	0.678315
2	600086	KNN	0.506024	0.628012	0.726384	0.481328	0.477516	0.487395	0.576227	0.484342	0.52556	0.596984
3	600086	LR	0.480422	0.674699	0.752066	0.574324	0.389722	0.357143	0.513399	0.440415	0.542577	0.604628
4	600086	RandomForest	0.561747	0.658133	0.74581	0.521739	0.571734	0.554622	0.647273	0.537678	0.554903	0.635292
5	600086	DecisionTree	0.620482	0.659639	0.774936	0.525641	0.648822	0.516807	0.706294	0.521186	0.601061	0.628122
6	600086	Gradient Boosting	0.534639	0.676205	0.732353	0.553991	0.533191	0.495798	0.6171	0.523282	0.535631	0.636397
7	600086	AdaBoost	0.600904	0.667169	0.751244	0.533333	0.646681	0.571429	0.695052	0.551724	0.569533	0.646043
8	600086	Naive Bayes	0.335843	0.625	0.568421	0.469274	0.231263	0.352941	0.328767	0.402878	0.40751	0.564968
9	600086	LDA	0.519578	0.679217	0.782443	0.567568	0.438972	0.441176	0.562414	0.496454	0.574816	0.626692
10	600086	QDA	0.334337	0.582831	0.569832	0.412556	0.218415	0.386555	0.315789	0.399132	0.413776	0.539521
11	600086	SVC	0.47741	0.653614	0.705479	0.518868	0.441113	0.462185	0.542819	0.488889	0.502283	0.611374
