# Supplementary material for: A Hybrid Method Based on Extreme Learning Machine and Wavelet Transform Denoising for Stock Prediction
Source: Entropy (Basel). 2021 Apr 9;23(4):440. doi: 10.3390/e23040440 (PMC8070264; doi:10.3390/e23040440)
Supplement: Supplementary file 1 [file entropy-23-00440-s001.zip › 400_results_statistics_different_models/600091_metrics_different_models.xlsx]

## Sheet: Sheet1
	Code	model	Valid_Acc	Test_Acc	Valid_P	Test_P	Valid_R	Test_R	Valid_F1	Test_F1	Valid_AUC	Test_AUC
0	600091	ELM	0.68082	0.662281	0.703704	0.668622	0.684211	0.65896	0.69382	0.663755	0.680615	0.66232
1	600091	D_ELM	0.717423	0.700292	0.667575	0.584615	0.775316	0.730769	0.717423	0.649573	0.721446	0.706187
2	600091	KNN	0.674963	0.646199	0.717868	0.659509	0.634349	0.621387	0.673529	0.639881	0.677423	0.646492
3	600091	LR	0.702782	0.649123	0.702564	0.633838	0.759003	0.725434	0.729694	0.67655	0.699377	0.64822
4	600091	RandomForest	0.683748	0.668129	0.716418	0.675516	0.66482	0.66185	0.689655	0.668613	0.684894	0.668203
5	600091	DecisionTree	0.692533	0.656433	0.711485	0.673981	0.703601	0.621387	0.707521	0.646617	0.691863	0.656847
6	600091	Gradient Boosting	0.696925	0.672515	0.726471	0.684848	0.684211	0.653179	0.704708	0.668639	0.697695	0.672743
7	600091	AdaBoost	0.679356	0.663743	0.719136	0.677914	0.645429	0.638728	0.680292	0.657738	0.68141	0.664039
8	600091	Naive Bayes	0.661786	0.643275	0.681564	0.655488	0.6759	0.621387	0.67872	0.637982	0.660932	0.643534
9	600091	LDA	0.724744	0.663743	0.730667	0.653439	0.759003	0.713873	0.744565	0.68232	0.722669	0.663149
10	600091	QDA	0.557833	0.565789	0.569087	0.550308	0.67313	0.774566	0.616751	0.643457	0.550851	0.563319
11	600091	SVC	0.718887	0.676901	0.74212	0.681159	0.717452	0.679191	0.729577	0.680174	0.718974	0.676873
