# Supplementary material for: A Hybrid Method Based on Extreme Learning Machine and Wavelet Transform Denoising for Stock Prediction
Source: Entropy (Basel). 2021 Apr 9;23(4):440. doi: 10.3390/e23040440 (PMC8070264; doi:10.3390/e23040440)
Supplement: Supplementary file 1 [file entropy-23-00440-s001.zip › 400_results_statistics_different_models/600095_metrics_different_models.xlsx]

## Sheet: Sheet1
	Code	model	Valid_Acc	Test_Acc	Valid_P	Test_P	Valid_R	Test_R	Valid_F1	Test_F1	Valid_AUC	Test_AUC
0	600095	ELM	0.630312	0.640227	0.631961	0.61828	0.705405	0.672515	0.666667	0.644258	0.626512	0.641202
1	600095	D_ELM	0.586402	0.684136	0.694158	0.655678	0.498765	0.581169	0.58046	0.616179	0.601542	0.672494
2	600095	KNN	0.596317	0.623229	0.61039	0.605556	0.635135	0.637427	0.622517	0.621083	0.594353	0.623659
3	600095	LR	0.63881	0.630312	0.62419	0.593968	0.781081	0.748538	0.693878	0.662354	0.631612	0.633884
4	600095	RandomForest	0.627479	0.641643	0.634085	0.623269	0.683784	0.657895	0.657997	0.640114	0.62463	0.642134
5	600095	DecisionTree	0.654391	0.643059	0.656716	0.617188	0.713514	0.692982	0.683938	0.652893	0.6514	0.644568
6	600095	Gradient Boosting	0.634561	0.664306	0.645833	0.64624	0.67027	0.678363	0.657825	0.661912	0.632754	0.664731
7	600095	AdaBoost	0.634561	0.648725	0.645833	0.627027	0.67027	0.678363	0.657825	0.651685	0.632754	0.649621
8	600095	Naive Bayes	0.586402	0.582153	0.621875	0.572308	0.537838	0.54386	0.576812	0.557721	0.588859	0.580996
9	600095	LDA	0.661473	0.655807	0.653396	0.623441	0.754054	0.730994	0.700125	0.672948	0.656789	0.658079
10	600095	QDA	0.552408	0.566572	0.593103	0.553892	0.464865	0.540936	0.521212	0.547337	0.556837	0.565798
11	600095	SVC	0.637394	0.674221	0.637019	0.64433	0.716216	0.730994	0.6743	0.684932	0.633406	0.675937
