# Supplementary material for: A Hybrid Method Based on Extreme Learning Machine and Wavelet Transform Denoising for Stock Prediction
Source: Entropy (Basel). 2021 Apr 9;23(4):440. doi: 10.3390/e23040440 (PMC8070264; doi:10.3390/e23040440)
Supplement: Supplementary file 1 [file entropy-23-00440-s001.zip › 400_results_statistics_different_models/600099_metrics_different_models.xlsx]

## Sheet: Sheet1
	Code	model	Valid_Acc	Test_Acc	Valid_P	Test_P	Valid_R	Test_R	Valid_F1	Test_F1	Valid_AUC	Test_AUC
0	600099	ELM	0.668605	0.671988	0.690909	0.707763	0.767677	0.759804	0.727273	0.732861	0.650962	0.652144
1	600099	D_ELM	0.702035	0.698113	0.736573	0.723618	0.738462	0.746114	0.737516	0.734694	0.696412	0.691539
2	600099	KNN	0.611919	0.656023	0.653207	0.695652	0.694444	0.745098	0.673195	0.719527	0.597222	0.635894
3	600099	LR	0.623547	0.657475	0.626617	0.655797	0.856061	0.887255	0.723586	0.754167	0.58214	0.605549
4	600099	RandomForest	0.678779	0.677794	0.709832	0.709459	0.747475	0.772059	0.728167	0.739437	0.666546	0.656492
5	600099	DecisionTree	0.681686	0.670537	0.68323	0.688935	0.833333	0.808824	0.750853	0.744081	0.65468	0.639287
6	600099	Gradient Boosting	0.68314	0.671988	0.711905	0.707763	0.755051	0.759804	0.732843	0.732861	0.670333	0.652144
7	600099	AdaBoost	0.672965	0.669086	0.702128	0.707373	0.75	0.752451	0.725275	0.729216	0.659247	0.650247
8	600099	Naive Bayes	0.643895	0.570392	0.736677	0.687919	0.593434	0.502451	0.657343	0.580737	0.652882	0.585745
9	600099	LDA	0.661337	0.676343	0.67086	0.69392	0.808081	0.811275	0.733104	0.748023	0.635205	0.645851
10	600099	QDA	0.577035	0.542816	0.661538	0.652459	0.542929	0.487745	0.596394	0.558205	0.583108	0.55526
11	600099	SVC	0.675872	0.686502	0.697941	0.711454	0.770202	0.791667	0.732293	0.74942	0.659074	0.662737
