# Supplementary material for: A Hybrid Method Based on Extreme Learning Machine and Wavelet Transform Denoising for Stock Prediction
Source: Entropy (Basel). 2021 Apr 9;23(4):440. doi: 10.3390/e23040440 (PMC8070264; doi:10.3390/e23040440)
Supplement: Supplementary file 1 [file entropy-23-00440-s001.zip › 400_results_statistics_different_models/600108_metrics_different_models.xlsx]

## Sheet: Sheet1
	Code	model	Valid_Acc	Test_Acc	Valid_P	Test_P	Valid_R	Test_R	Valid_F1	Test_F1	Valid_AUC	Test_AUC
0	600108	ELM	0.622535	0.68169	0.713826	0.688645	0.553616	0.571429	0.623596	0.624585	0.632795	0.674166
1	600108	D_ELM	0.605634	0.791549	0.752174	0.727273	0.436869	0.538117	0.552716	0.618557	0.62767	0.722857
2	600108	KNN	0.580282	0.635211	0.64507	0.608025	0.571072	0.598784	0.60582	0.603369	0.581653	0.632725
3	600108	LR	0.633803	0.674648	0.72524	0.66443	0.566085	0.601824	0.635854	0.631579	0.643884	0.669678
4	600108	RandomForest	0.592958	0.680282	0.66568	0.661392	0.561097	0.635258	0.608931	0.648062	0.597701	0.677209
5	600108	DecisionTree	0.608451	0.676056	0.701639	0.665552	0.533666	0.604863	0.606232	0.633758	0.619584	0.671198
6	600108	Gradient Boosting	0.612676	0.680282	0.695652	0.674658	0.558603	0.598784	0.61964	0.634461	0.620726	0.67472
7	600108	AdaBoost	0.595775	0.667606	0.672727	0.652459	0.553616	0.604863	0.607387	0.62776	0.602051	0.663324
8	600108	Naive Bayes	0.532394	0.6	0.663507	0.615385	0.349127	0.364742	0.457516	0.458015	0.559677	0.583946
9	600108	LDA	0.643662	0.661972	0.728395	0.652921	0.588529	0.577508	0.651034	0.612903	0.65187	0.656208
10	600108	QDA	0.595775	0.583099	0.619247	0.535484	0.738155	0.756839	0.673493	0.627204	0.574579	0.594955
11	600108	SVC	0.61831	0.698592	0.698171	0.696246	0.571072	0.620061	0.628258	0.655949	0.625342	0.693232
