# Supplementary material for: A Hybrid Method Based on Extreme Learning Machine and Wavelet Transform Denoising for Stock Prediction
Source: Entropy (Basel). 2021 Apr 9;23(4):440. doi: 10.3390/e23040440 (PMC8070264; doi:10.3390/e23040440)
Supplement: Supplementary file 1 [file entropy-23-00440-s001.zip › 400_results_statistics_different_models/600109_metrics_different_models.xlsx]

## Sheet: Sheet1
	Code	model	Valid_Acc	Test_Acc	Valid_P	Test_P	Valid_R	Test_R	Valid_F1	Test_F1	Valid_AUC	Test_AUC
0	600109	ELM	0.648494	0.61693	0.623932	0.604457	0.659639	0.634503	0.641288	0.619116	0.648997	0.617251
1	600109	D_ELM	0.560976	0.622669	0.60625	0.677852	0.285294	0.31962	0.388	0.434409	0.554412	0.596818
2	600109	KNN	0.631277	0.593974	0.60274	0.589666	0.662651	0.567251	0.631277	0.578241	0.632695	0.593485
3	600109	LR	0.652798	0.624103	0.636364	0.614286	0.63253	0.628655	0.634441	0.621387	0.651881	0.624187
4	600109	RandomForest	0.659971	0.598278	0.634561	0.586111	0.674699	0.616959	0.654015	0.60114	0.660637	0.59862
5	600109	DecisionTree	0.626973	0.618364	0.6125	0.615854	0.590361	0.590643	0.601227	0.602985	0.625318	0.617857
6	600109	Gradient Boosting	0.654232	0.628407	0.626741	0.615599	0.677711	0.646199	0.65123	0.630528	0.655294	0.628733
7	600109	AdaBoost	0.661406	0.644189	0.630435	0.627027	0.698795	0.678363	0.662857	0.651685	0.663096	0.644815
8	600109	Naive Bayes	0.542324	0.530846	0.543046	0.556391	0.246988	0.216374	0.339545	0.311579	0.528973	0.525089
9	600109	LDA	0.645624	0.629842	0.629969	0.622807	0.620482	0.622807	0.62519	0.622807	0.644488	0.629713
10	600109	QDA	0.56528	0.53802	0.563319	0.538462	0.388554	0.409357	0.459893	0.465116	0.557291	0.535664
11	600109	SVC	0.661406	0.606887	0.626316	0.591398	0.716867	0.643275	0.668539	0.616246	0.663913	0.607553
