# Supplementary material for: A Hybrid Method Based on Extreme Learning Machine and Wavelet Transform Denoising for Stock Prediction
Source: Entropy (Basel). 2021 Apr 9;23(4):440. doi: 10.3390/e23040440 (PMC8070264; doi:10.3390/e23040440)
Supplement: Supplementary file 1 [file entropy-23-00440-s001.zip › 400_results_statistics_different_models/600111_metrics_different_models.xlsx]

## Sheet: Sheet1
	Code	model	Valid_Acc	Test_Acc	Valid_P	Test_P	Valid_R	Test_R	Valid_F1	Test_F1	Valid_AUC	Test_AUC
0	600111	ELM	0.611189	0.682961	0.634043	0.741627	0.43695	0.472561	0.517361	0.577281	0.603502	0.666693
1	600111	D_ELM	0.620979	0.738827	0.64186	0.757062	0.415663	0.482014	0.50457	0.589011	0.607309	0.69192
2	600111	KNN	0.591608	0.622905	0.591078	0.610687	0.466276	0.487805	0.521311	0.542373	0.586079	0.612459
3	600111	LR	0.60979	0.648045	0.668478	0.72093	0.360704	0.378049	0.468571	0.496	0.598801	0.627169
4	600111	RandomForest	0.65035	0.671788	0.644444	0.659794	0.595308	0.585366	0.618902	0.620355	0.647921	0.665106
5	600111	DecisionTree	0.648951	0.675978	0.627119	0.65	0.651026	0.634146	0.638849	0.641975	0.649043	0.672743
6	600111	Gradient Boosting	0.646154	0.687151	0.634969	0.678082	0.607038	0.603659	0.62069	0.63871	0.644428	0.680695
7	600111	AdaBoost	0.655944	0.694134	0.643505	0.670846	0.624633	0.652439	0.633929	0.661515	0.654563	0.69091
8	600111	Naive Bayes	0.528671	0.607542	0.5125	0.704348	0.240469	0.246951	0.327345	0.365688	0.515957	0.579661
9	600111	LDA	0.633566	0.678771	0.682028	0.733333	0.434018	0.469512	0.530466	0.572491	0.624763	0.662591
10	600111	QDA	0.53986	0.587989	0.536145	0.646018	0.260997	0.222561	0.351085	0.331066	0.527557	0.559734
11	600111	SVC	0.61958	0.701117	0.616162	0.728	0.536657	0.554878	0.573668	0.629758	0.615922	0.68981
