# Supplementary material for: A Hybrid Method Based on Extreme Learning Machine and Wavelet Transform Denoising for Stock Prediction
Source: Entropy (Basel). 2021 Apr 9;23(4):440. doi: 10.3390/e23040440 (PMC8070264; doi:10.3390/e23040440)
Supplement: Supplementary file 1 [file entropy-23-00440-s001.zip › 400_results_statistics_different_models/600112_metrics_different_models.xlsx]

## Sheet: Sheet1
	Code	model	Valid_Acc	Test_Acc	Valid_P	Test_P	Valid_R	Test_R	Valid_F1	Test_F1	Valid_AUC	Test_AUC
0	600112	ELM	0.638889	0.678363	0.676316	0.602606	0.674541	0.65371	0.675427	0.627119	0.6343	0.674735
1	600112	D_ELM	0.596491	0.812865	0.657534	0.634731	0.521739	0.612717	0.581818	0.623529	0.602642	0.746671
2	600112	KNN	0.616959	0.684211	0.680851	0.609121	0.587927	0.660777	0.630986	0.633898	0.620696	0.680763
3	600112	LR	0.654971	0.668129	0.688312	0.59589	0.695538	0.614841	0.691906	0.605217	0.649749	0.660288
4	600112	RandomForest	0.656433	0.665205	0.697297	0.588235	0.677165	0.636042	0.687084	0.611205	0.653764	0.660914
5	600112	DecisionTree	0.646199	0.666667	0.692521	0.595819	0.656168	0.60424	0.673854	0.6	0.644916	0.657482
6	600112	Gradient Boosting	0.634503	0.682749	0.68144	0.609272	0.645669	0.650177	0.663073	0.62906	0.633066	0.677956
7	600112	AdaBoost	0.638889	0.656433	0.670918	0.575949	0.690289	0.64311	0.680466	0.607679	0.632273	0.654472
8	600112	Naive Bayes	0.586257	0.653509	0.658065	0.592	0.535433	0.522968	0.590449	0.555347	0.592799	0.634302
9	600112	LDA	0.665205	0.673977	0.705405	0.603448	0.685039	0.618375	0.695073	0.61082	0.662652	0.665796
10	600112	QDA	0.527778	0.614035	0.594771	0.531561	0.47769	0.565371	0.52984	0.547945	0.534225	0.606875
11	600112	SVC	0.668129	0.679825	0.701571	0.601266	0.703412	0.671378	0.70249	0.634391	0.663587	0.678582
